# Supplementary material for: 1,3-Dicyclo­hexyl­imidazolidine-2,4,5-trione
Source: Acta Crystallogr Sect E Struct Rep Online. 2011 Nov 9;67(Pt 12):o3243. doi: 10.1107/S1600536811046253 (PMC3238900; doi:10.1107/S1600536811046253)
Supplement: Supplementary file 1 [file e-67-o3243-sup1.cif]

##############################################################################
#                                                                            #
# This CIF contains the data in a paper accepted for publication in          #
# Acta Crystallographica Section E. It conforms to the requirements of       #
# Notes for Authors for Acta Crystallographica Section E, and has been       #
# peer reviewed under the auspices of the IUCr Commission on Journals.       #
#                                                                            #
# Full details of the Crystallographic Information File format               #
# are given in the paper "The Crystallographic Information File (CIF):       #
# a New Standard Archive File for Crystallography" by S. R. Hall, F. H.      #
# Allen and I. D. Brown [Acta Cryst. (1991), A47, 655-685].                  #
#                                                                            #
# The current version of the core CIF dictionary is obtainable from          #
# ftp://ftp.iucr.org/pub/cif_core.dic.                                       #
#                                                                            #
# Software is freely available for graphical display of the structure(s)     #
# in this CIF. For information consult the CIF software page                 #
# http://www.iucr.org/resources/cif/software.                                #
#                                                                            #
# This file may be used for bona fide research purposes within the           #
# scientific community so long as proper attribution is given to the journal # 
# article from which it was obtained.                                        #
#                                                                            #
##############################################################################
data_global
_journal_date_recd_electronic     2011-10-29
_journal_date_accepted     2011-11-02
_journal_name_full     'Acta Crystallographica, Section E'
_journal_year     2011
_journal_volume     67
_journal_issue     12
_journal_page_first     o3243
_journal_page_last     o3243
_journal_paper_category     QO
_journal_coeditor_code     TK5010
loop_
    _publ_contact_author_name
    _publ_contact_author_address
    _publ_contact_author_email
    'Filipe A. Almeida Paz'
;
 Department of Chemistry
 University of Aveiro
 CICECO
 3810-193 Aveiro
 Portugal
;
 filipe.paz@ua.pt
    'Silva, Artur M. S.'
;
Department of Chemistry
University of Aveiro
QOPNA
3810-193 Aveiro
Portugal
;
 artur.silva@ua.pt
_publ_contact_author_fax     '+351 234 401470'
_publ_contact_author_phone     '+351 234 370200'
_publ_section_title
;
1,3-Dicyclohexylimidazolidine-2,4,5-trione
;
loop_
    _publ_author_name
    _publ_author_footnote
    _publ_author_address
    'Talhi, Oualid' .
;
Department of Chemistry
University of Aveiro
QOPNA
3810-193 Aveiro
Portugal
;
    'Fernandes, Jos\'e A.' .
;
Department of Chemistry
University of Aveiro
CICECO
3810-193 Aveiro
Portugal
;
    'Pinto, Diana C. G. A.' .
;
Department of Chemistry
University of Aveiro
QOPNA
3810-193 Aveiro
Portugal
;
    'Silva, Artur M. S.' .
;
Department of Chemistry
University of Aveiro
QOPNA
3810-193 Aveiro
Portugal
;
    'Almeida Paz, Filipe A.' .
;
Department of Chemistry
University of Aveiro
CICECO
3810-193 Aveiro
Portugal
;
data_I
_chemical_name_systematic
;
1,3-Dicyclohexylimidazolidine-2,4,5-trione
;
_chemical_name_common
;
;
_chemical_formula_moiety     'C15 H22 N2 O3'
_chemical_formula_sum     'C15 H22 N2 O3'
_chemical_formula_iupac     'C15 H22 N2 O3'
_chemical_formula_weight     278.35
_chemical_melting_point     ?
_symmetry_cell_setting     orthorhombic
_symmetry_space_group_name_H-M     'P 21 21 21'
_symmetry_space_group_name_Hall     'P 2ac 2ab'
loop_
    _symmetry_equiv_pos_as_xyz
    'x, y, z'
    '-x+1/2, -y, z+1/2'
    '-x, y+1/2, -z+1/2'
    'x+1/2, -y+1/2, -z'
_cell_length_a     6.5539(8)
_cell_length_b     11.5029(15)
_cell_length_c     19.524(3)
_cell_angle_alpha     90.00
_cell_angle_beta     90.00
_cell_angle_gamma     90.00
_cell_volume     1471.9(3)
_cell_formula_units_Z     4
_cell_measurement_reflns_used     1312
_cell_measurement_theta_min     2.74
_cell_measurement_theta_max     19.02
_cell_measurement_temperature     150(2)
_exptl_crystal_description     Block
_exptl_crystal_colour     Yellow
_exptl_crystal_size_max     0.05
_exptl_crystal_size_mid     0.03
_exptl_crystal_size_min     0.02
_exptl_crystal_density_diffrn     1.256
_exptl_crystal_density_meas     ?
_exptl_crystal_density_method     'not measured'
_exptl_crystal_F_000     600
_exptl_absorpt_coefficient_mu     0.088
_exptl_absorpt_correction_type     multi-scan
_exptl_absorpt_process_details
;
(SADABS; Sheldrick, 1997)
;
_exptl_absorpt_correction_T_min     0.9956
_exptl_absorpt_correction_T_max     0.9982
_exptl_special_details
;
;
_diffrn_ambient_temperature     150(2)
_diffrn_radiation_type     MoK\a
_diffrn_radiation_wavelength     0.71073
_diffrn_radiation_source     'fine-focus sealed tube'
_diffrn_radiation_monochromator     graphite
_diffrn_measurement_device_type     'Bruker X8 KappaCCD APEXII'
_diffrn_measurement_method     '\w and \f scans'
_diffrn_detector_area_resol_mean     ?
_diffrn_reflns_number     8292
_diffrn_reflns_av_R_equivalents     0.0471
_diffrn_reflns_av_sigmaI/netI     0.0472
_diffrn_reflns_theta_min     3.58
_diffrn_reflns_theta_max     25.35
_diffrn_reflns_theta_full     25.35
_diffrn_measured_fraction_theta_max     0.990
_diffrn_measured_fraction_theta_full     0.990
_diffrn_reflns_limit_h_min     -7
_diffrn_reflns_limit_h_max     7
_diffrn_reflns_limit_k_min     -13
_diffrn_reflns_limit_k_max     10
_diffrn_reflns_limit_l_min     -23
_diffrn_reflns_limit_l_max     23
_diffrn_standards_number     0
_diffrn_standards_interval_count     .
_diffrn_standards_interval_time     .
_diffrn_standards_decay_%     ?
_refine_special_details
;
Refinement of <i>F</i>^2^ against ALL reflections. The weighted <i>R</i>-factor
<i>wR</i> and goodness of fit <i>S</i> are based on <i>F</i>^2^, conventional
<i>R</i>-factors <i>R</i> are based on <i>F</i>, with <i>F</i> set to zero for
negative <i>F</i>^2^. The threshold expression of <i>F</i>^2^ >
\s(<i>F</i>^2^) is used only for calculating <i>R</i>-factors(gt) <i>etc</i>.
and is not relevant to the choice of reflections for refinement.
<i>R</i>-factors based on <i>F</i>^2^ are statistically about twice as large
as those based on <i>F</i>, and <i>R</i>- factors based on ALL data will be
even larger.
;
_reflns_number_total     1558
_reflns_number_gt     1028
_reflns_threshold_expression     I>2\s(I)
_refine_ls_structure_factor_coef     Fsqd
_refine_ls_matrix_type     full
_refine_ls_R_factor_all     0.1495
_refine_ls_R_factor_gt     0.1056
_refine_ls_wR_factor_gt     0.2824
_refine_ls_wR_factor_ref     0.3201
_refine_ls_goodness_of_fit_ref     1.059
_refine_ls_restrained_S_all     1.137
_refine_ls_number_reflns     1558
_refine_ls_number_parameters     181
_refine_ls_number_restraints     72
_refine_ls_hydrogen_treatment     constr
_refine_ls_weighting_scheme     calc
_refine_ls_weighting_details
         'calc w=1/[\s^2^(Fo^2^)+(0.1747P)^2^+2.7021P] where P=(Fo^2^+2Fc^2^)/3'
_atom_sites_solution_hydrogens     geom
_atom_sites_solution_primary     direct
_atom_sites_solution_secondary     difmap
_refine_ls_shift/su_max     0.000
_refine_ls_shift/su_mean     0.000
_refine_diff_density_max     0.741
_refine_diff_density_min     -0.416
_refine_ls_extinction_method     none
_refine_ls_extinction_coef     ?
_refine_ls_abs_structure_details     'nd'
_refine_ls_abs_structure_Flack     .
loop_
    _atom_type_symbol
    _atom_type_description
    _atom_type_scat_dispersion_real
    _atom_type_scat_dispersion_imag
    _atom_type_scat_source
    'C' 'C' 0.0033 0.0000
                         'International Tables Vol C Tables 4.2.6.8 and 6.1.1.4'
    'H' 'H' 0.0000 0.0000
                         'International Tables Vol C Tables 4.2.6.8 and 6.1.1.4'
    'N' 'N' 0.0061 0.0000
                         'International Tables Vol C Tables 4.2.6.8 and 6.1.1.4'
    'O' 'O' 0.0106 0.0000
                         'International Tables Vol C Tables 4.2.6.8 and 6.1.1.4'
_computing_data_collection     'APEX2 (Bruker, 2006)'
_computing_cell_refinement     'SAINT-Plus (Bruker, 2005)'
_computing_data_reduction     'SAINT-Plus (Bruker, 2005)'
_computing_structure_solution     'SHELXTL (Sheldrick, 2008)'
_computing_structure_refinement     'SHELXTL (Sheldrick, 2008)'
_computing_molecular_graphics     'DIAMOND (Brandenburg, 2009)'
_computing_publication_material     'SHELXTL (Sheldrick, 2008)'
loop_
    _atom_site_type_symbol
    _atom_site_label
    _atom_site_fract_x
    _atom_site_fract_y
    _atom_site_fract_z
    _atom_site_U_iso_or_equiv
    _atom_site_adp_type
    _atom_site_calc_flag
    _atom_site_refinement_flags
    _atom_site_occupancy
    _atom_site_symmetry_multiplicity
    _atom_site_disorder_assembly
    _atom_site_disorder_group
    N N1 0.2051(11) 0.2826(7) 0.6061(4) 0.0494(19) Uani d . 1 1 . .
    N N2 0.3789(12) 0.4457(7) 0.5865(5) 0.061(2) Uani d . 1 1 . .
    O O1 0.4234(13) 0.3500(10) 0.6889(4) 0.103(4) Uani d . 1 1 . .
    O O2 0.0437(9) 0.2643(6) 0.5014(4) 0.0559(17) Uani d . 1 1 . .
    O O3 0.2667(13) 0.4828(6) 0.4759(4) 0.070(2) Uani d . 1 1 . .
    C C1 0.3461(15) 0.3562(10) 0.6341(5) 0.056(3) Uani d . 1 1 . .
    C C2 0.1559(11) 0.3133(7) 0.5403(4) 0.0366(18) Uani d . 1 1 . .
    C C3 0.2743(14) 0.4269(7) 0.5262(5) 0.046(2) Uani d . 1 1 . .
    C C4 0.128(2) 0.1759(12) 0.6392(7) 0.092(4) Uani d U 1 1 . .
    H H4 0.0608 0.1463 0.5967 0.110 Uiso calc R 1 1 . .
    C C5 -0.0635(16) 0.1903(9) 0.6766(5) 0.061(3) Uani d U 1 1 . .
    H H5A -0.1679 0.2213 0.6448 0.073 Uiso calc R 1 1 . .
    H H5B -0.0430 0.2486 0.7133 0.073 Uiso calc R 1 1 . .
    C C6 -0.143(2) 0.0794(15) 0.7083(7) 0.101(4) Uani d U 1 1 . .
    H H6A -0.1945 0.0989 0.7545 0.122 Uiso calc R 1 1 . .
    H H6B -0.2615 0.0539 0.6808 0.122 Uiso calc R 1 1 . .
    C C7 -0.014(3) -0.0147(13) 0.7150(8) 0.107(5) Uani d U 1 1 . .
    H H7A -0.0962 -0.0843 0.7036 0.128 Uiso calc R 1 1 . .
    H H7B 0.0191 -0.0206 0.7644 0.128 Uiso calc R 1 1 . .
    C C8 0.1714(19) -0.0265(11) 0.6797(6) 0.075(3) Uani d U 1 1 . .
    H H8A 0.1537 -0.0871 0.6442 0.091 Uiso calc R 1 1 . .
    H H8B 0.2753 -0.0552 0.7124 0.091 Uiso calc R 1 1 . .
    C C9 0.255(2) 0.0814(9) 0.6454(6) 0.078(3) Uani d U 1 1 . .
    H H9A 0.3775 0.1063 0.6712 0.094 Uiso calc R 1 1 . .
    H H9B 0.3010 0.0593 0.5989 0.094 Uiso calc R 1 1 . .
    C C10 0.5293(19) 0.5375(11) 0.5983(8) 0.094(4) Uani d U 1 1 . .
    H H10 0.5748 0.5134 0.6451 0.112 Uiso calc R 1 1 . .
    C C11 0.4542(15) 0.6494(8) 0.6151(5) 0.054(2) Uani d U 1 1 . .
    H H11A 0.3762 0.6429 0.6583 0.065 Uiso calc R 1 1 . .
    H H11B 0.3568 0.6729 0.5789 0.065 Uiso calc R 1 1 . .
    C C12 0.6092(17) 0.7462(9) 0.6235(6) 0.066(3) Uani d U 1 1 . .
    H H12A 0.5468 0.8193 0.6070 0.080 Uiso calc R 1 1 . .
    H H12B 0.6370 0.7559 0.6730 0.080 Uiso calc R 1 1 . .
    C C13 0.8030(18) 0.7306(10) 0.5885(7) 0.080(3) Uani d U 1 1 . .
    H H13A 0.7986 0.7795 0.5468 0.096 Uiso calc R 1 1 . .
    H H13B 0.9097 0.7639 0.6185 0.096 Uiso calc R 1 1 . .
    C C14 0.8732(18) 0.6172(11) 0.5677(7) 0.083(3) Uani d U 1 1 . .
    H H14A 0.9797 0.5925 0.6006 0.099 Uiso calc R 1 1 . .
    H H14B 0.9405 0.6258 0.5226 0.099 Uiso calc R 1 1 . .
    C C15 0.7265(14) 0.5231(8) 0.5621(5) 0.050(2) Uani d U 1 1 . .
    H H15A 0.7920 0.4513 0.5793 0.060 Uiso calc R 1 1 . .
    H H15B 0.6970 0.5109 0.5128 0.060 Uiso calc R 1 1 . .
loop_
    _atom_site_aniso_label
    _atom_site_aniso_U_11
    _atom_site_aniso_U_22
    _atom_site_aniso_U_33
    _atom_site_aniso_U_12
    _atom_site_aniso_U_13
    _atom_site_aniso_U_23
    N1 0.034(3) 0.061(5) 0.054(4) 0.001(4) 0.008(3) 0.011(4)
    N2 0.034(4) 0.048(5) 0.101(6) -0.008(3) -0.002(4) -0.043(5)
    O1 0.077(5) 0.183(10) 0.049(4) 0.053(6) -0.018(4) -0.041(5)
    O2 0.043(3) 0.048(4) 0.077(4) 0.003(3) -0.011(3) -0.021(3)
    O3 0.090(5) 0.044(4) 0.075(4) 0.031(4) 0.034(4) 0.019(3)
    C1 0.041(5) 0.072(7) 0.056(6) 0.014(5) -0.005(5) -0.020(5)
    C2 0.028(4) 0.038(4) 0.044(4) 0.001(3) -0.007(3) -0.002(3)
    C3 0.046(5) 0.027(4) 0.063(5) 0.008(4) 0.007(5) -0.006(4)
    C4 0.061(6) 0.097(8) 0.118(8) 0.019(6) 0.030(6) 0.053(7)
    C5 0.051(5) 0.064(6) 0.066(5) -0.007(5) 0.015(4) -0.017(5)
    C6 0.067(6) 0.137(9) 0.100(7) -0.004(7) 0.025(6) 0.043(7)
    C7 0.120(9) 0.078(7) 0.122(8) -0.027(7) 0.034(8) -0.003(7)
    C8 0.073(6) 0.081(7) 0.073(6) -0.014(6) -0.005(5) 0.016(5)
    C9 0.079(7) 0.052(6) 0.103(7) -0.005(6) 0.035(6) -0.007(5)
    C10 0.061(6) 0.075(7) 0.145(9) -0.023(6) 0.017(7) -0.046(7)
    C11 0.049(5) 0.043(5) 0.071(5) -0.005(4) 0.013(4) -0.003(4)
    C12 0.062(6) 0.056(6) 0.080(6) -0.016(5) 0.011(5) -0.022(5)
    C13 0.070(6) 0.054(6) 0.117(7) -0.020(5) 0.027(6) -0.001(6)
    C14 0.050(5) 0.079(7) 0.119(7) -0.012(5) 0.016(6) -0.021(6)
    C15 0.037(4) 0.051(5) 0.061(5) 0.005(4) 0.005(4) -0.011(4)
_geom_special_details
;
All e.s.d.'s (except the e.s.d. in the dihedral angle between two l.s. planes)
are estimated using the full covariance matrix. The cell e.s.d.'s are taken
into account individually in the estimation of e.s.d.'s in distances, angles
and torsion angles; correlations between e.s.d.'s in cell parameters are only
used when they are defined by crystal symmetry. An approximate (isotropic)
treatment of cell e.s.d.'s is used for estimating e.s.d.'s involving l.s.
planes.
;
loop_
    _geom_bond_atom_site_label_1
    _geom_bond_atom_site_label_2
    _geom_bond_site_symmetry_2
    _geom_bond_distance
    _geom_bond_publ_flag
    N1 C1 . 1.367(12) ?
    N1 C2 . 1.372(10) ?
    N1 C4 . 1.475(14) ?
    N2 C3 . 1.379(12) ?
    N2 C1 . 1.404(14) ?
    N2 C10 . 1.463(13) ?
    O1 C1 . 1.185(11) ?
    O2 C2 . 1.199(10) ?
    O3 C3 . 1.176(10) ?
    C2 C3 . 1.544(12) ?
    C4 C9 . 1.373(16) ?
    C4 C5 . 1.464(15) ?
    C4 H4 . 1.0000 ?
    C5 C6 . 1.510(18) ?
    C5 H5A . 0.9900 ?
    C5 H5B . 0.9900 ?
    C6 C7 . 1.38(2) ?
    C6 H6A . 0.9900 ?
    C6 H6B . 0.9900 ?
    C7 C8 . 1.405(19) ?
    C7 H7A . 0.9900 ?
    C7 H7B . 0.9900 ?
    C8 C9 . 1.512(16) ?
    C8 H8A . 0.9900 ?
    C8 H8B . 0.9900 ?
    C9 H9A . 0.9900 ?
    C9 H9B . 0.9900 ?
    C10 C11 . 1.416(15) ?
    C10 C15 . 1.482(15) ?
    C10 H10 . 1.0000 ?
    C11 C12 . 1.516(13) ?
    C11 H11A . 0.9900 ?
    C11 H11B . 0.9900 ?
    C12 C13 . 1.453(16) ?
    C12 H12A . 0.9900 ?
    C12 H12B . 0.9900 ?
    C13 C14 . 1.442(16) ?
    C13 H13A . 0.9900 ?
    C13 H13B . 0.9900 ?
    C14 C15 . 1.452(14) ?
    C14 H14A . 0.9900 ?
    C14 H14B . 0.9900 ?
    C15 H15A . 0.9900 ?
    C15 H15B . 0.9900 ?
loop_
    _geom_angle_atom_site_label_1
    _geom_angle_atom_site_label_2
    _geom_angle_atom_site_label_3
    _geom_angle_site_symmetry_1
    _geom_angle_site_symmetry_3
    _geom_angle
    _geom_angle_publ_flag
    C1 N1 C2 . . 111.9(8) ?
    C1 N1 C4 . . 124.8(9) ?
    C2 N1 C4 . . 123.0(9) ?
    C3 N2 C1 . . 112.0(7) ?
    C3 N2 C10 . . 125.6(11) ?
    C1 N2 C10 . . 121.9(10) ?
    O1 C1 N1 . . 127.8(12) ?
    O1 C1 N2 . . 125.2(11) ?
    N1 C1 N2 . . 107.0(7) ?
    O2 C2 N1 . . 128.1(8) ?
    O2 C2 C3 . . 126.5(8) ?
    N1 C2 C3 . . 105.5(7) ?
    O3 C3 N2 . . 130.5(9) ?
    O3 C3 C2 . . 126.1(9) ?
    N2 C3 C2 . . 103.3(7) ?
    C9 C4 C5 . . 124.4(10) ?
    C9 C4 N1 . . 119.4(9) ?
    C5 C4 N1 . . 114.6(10) ?
    C9 C4 H4 . . 94.1 ?
    C5 C4 H4 . . 94.1 ?
    N1 C4 H4 . . 94.1 ?
    C4 C5 C6 . . 113.8(10) ?
    C4 C5 H5A . . 108.8 ?
    C6 C5 H5A . . 108.8 ?
    C4 C5 H5B . . 108.8 ?
    C6 C5 H5B . . 108.8 ?
    H5A C5 H5B . . 107.7 ?
    C7 C6 C5 . . 119.5(11) ?
    C7 C6 H6A . . 107.4 ?
    C5 C6 H6A . . 107.4 ?
    C7 C6 H6B . . 107.4 ?
    C5 C6 H6B . . 107.4 ?
    H6A C6 H6B . . 107.0 ?
    C6 C7 C8 . . 123.9(13) ?
    C6 C7 H7A . . 106.4 ?
    C8 C7 H7A . . 106.4 ?
    C6 C7 H7B . . 106.4 ?
    C8 C7 H7B . . 106.4 ?
    H7A C7 H7B . . 106.4 ?
    C7 C8 C9 . . 116.9(12) ?
    C7 C8 H8A . . 108.1 ?
    C9 C8 H8A . . 108.1 ?
    C7 C8 H8B . . 108.1 ?
    C9 C8 H8B . . 108.1 ?
    H8A C8 H8B . . 107.3 ?
    C4 C9 C8 . . 118.0(10) ?
    C4 C9 H9A . . 107.8 ?
    C8 C9 H9A . . 107.8 ?
    C4 C9 H9B . . 107.8 ?
    C8 C9 H9B . . 107.8 ?
    H9A C9 H9B . . 107.1 ?
    C11 C10 N2 . . 117.3(10) ?
    C11 C10 C15 . . 121.0(10) ?
    N2 C10 C15 . . 115.5(9) ?
    C11 C10 H10 . . 98.3 ?
    N2 C10 H10 . . 98.3 ?
    C15 C10 H10 . . 98.3 ?
    C10 C11 C12 . . 117.3(9) ?
    C10 C11 H11A . . 108.0 ?
    C12 C11 H11A . . 108.0 ?
    C10 C11 H11B . . 108.0 ?
    C12 C11 H11B . . 108.0 ?
    H11A C11 H11B . . 107.2 ?
    C13 C12 C11 . . 116.4(9) ?
    C13 C12 H12A . . 108.2 ?
    C11 C12 H12A . . 108.2 ?
    C13 C12 H12B . . 108.2 ?
    C11 C12 H12B . . 108.2 ?
    H12A C12 H12B . . 107.3 ?
    C14 C13 C12 . . 121.5(9) ?
    C14 C13 H13A . . 106.9 ?
    C12 C13 H13A . . 106.9 ?
    C14 C13 H13B . . 106.9 ?
    C12 C13 H13B . . 106.9 ?
    H13A C13 H13B . . 106.7 ?
    C13 C14 C15 . . 119.0(9) ?
    C13 C14 H14A . . 107.6 ?
    C15 C14 H14A . . 107.6 ?
    C13 C14 H14B . . 107.6 ?
    C15 C14 H14B . . 107.6 ?
    H14A C14 H14B . . 107.0 ?
    C14 C15 C10 . . 117.3(8) ?
    C14 C15 H15A . . 108.0 ?
    C10 C15 H15A . . 108.0 ?
    C14 C15 H15B . . 108.0 ?
    C10 C15 H15B . . 108.0 ?
    H15A C15 H15B . . 107.2 ?
loop_
    _geom_torsion_atom_site_label_1
    _geom_torsion_atom_site_label_2
    _geom_torsion_atom_site_label_3
    _geom_torsion_atom_site_label_4
    _geom_torsion_site_symmetry_1
    _geom_torsion_site_symmetry_2
    _geom_torsion_site_symmetry_3
    _geom_torsion_site_symmetry_4
    _geom_torsion
    _geom_torsion_publ_flag
    C2 N1 C1 O1 . . . . -177.2(9) ?
    C4 N1 C1 O1 . . . . -2.9(15) ?
    C2 N1 C1 N2 . . . . 5.0(10) ?
    C4 N1 C1 N2 . . . . 179.4(8) ?
    C3 N2 C1 O1 . . . . 177.6(9) ?
    C10 N2 C1 O1 . . . . 5.2(15) ?
    C3 N2 C1 N1 . . . . -4.6(10) ?
    C10 N2 C1 N1 . . . . -177.0(8) ?
    C1 N1 C2 O2 . . . . 177.1(8) ?
    C4 N1 C2 O2 . . . . 2.6(13) ?
    C1 N1 C2 C3 . . . . -3.5(9) ?
    C4 N1 C2 C3 . . . . -178.0(8) ?
    C1 N2 C3 O3 . . . . -179.9(9) ?
    C10 N2 C3 O3 . . . . -7.8(15) ?
    C1 N2 C3 C2 . . . . 2.4(9) ?
    C10 N2 C3 C2 . . . . 174.4(9) ?
    O2 C2 C3 O3 . . . . 2.2(13) ?
    N1 C2 C3 O3 . . . . -177.3(9) ?
    O2 C2 C3 N2 . . . . -179.9(8) ?
    N1 C2 C3 N2 . . . . 0.6(8) ?
    C1 N1 C4 C9 . . . . -70.9(17) ?
    C2 N1 C4 C9 . . . . 102.8(14) ?
    C1 N1 C4 C5 . . . . 95.6(13) ?
    C2 N1 C4 C5 . . . . -90.7(13) ?
    C9 C4 C5 C6 . . . . -16(2) ?
    N1 C4 C5 C6 . . . . 178.3(11) ?
    C4 C5 C6 C7 . . . . 16(2) ?
    C5 C6 C7 C8 . . . . -17(3) ?
    C6 C7 C8 C9 . . . . 14(2) ?
    C5 C4 C9 C8 . . . . 15(2) ?
    N1 C4 C9 C8 . . . . 179.9(11) ?
    C7 C8 C9 C4 . . . . -12.7(19) ?
    C3 N2 C10 C11 . . . . 82.0(15) ?
    C1 N2 C10 C11 . . . . -106.7(14) ?
    C3 N2 C10 C15 . . . . -70.7(15) ?
    C1 N2 C10 C15 . . . . 100.6(13) ?
    N2 C10 C11 C12 . . . . -176.7(11) ?
    C15 C10 C11 C12 . . . . -25.6(18) ?
    C10 C11 C12 C13 . . . . 23.8(16) ?
    C11 C12 C13 C14 . . . . -20.9(19) ?
    C12 C13 C14 C15 . . . . 19(2) ?
    C13 C14 C15 C10 . . . . -19.0(19) ?
    C11 C10 C15 C14 . . . . 23.2(19) ?
    N2 C10 C15 C14 . . . . 174.9(11) ?
