# Supplementary material for: 1,3-Dicyclo­hexyl­imidazolidine-2,4,5-trione
Source: Acta Crystallogr Sect E Struct Rep Online. 2011 Nov 9;67(Pt 12):o3243. doi: 10.1107/S1600536811046253 (PMC3238900; doi:10.1107/S1600536811046253)
Supplement: Supplementary file 2 [file e-67-o3243-Isup2.hkl]

# 
# h,k,l, Fc-squared, Fo-squared, sigma(Fo-squared) and status flag 
# 
data_I
_shelx_title 'I in P2(1)2(1)2(1)' 
_shelx_refln_list_code          4 
_shelx_F_calc_maximum      120.16 
_exptl_crystal_F_000       600.00 
_reflns_d_resolution_high  0.8300 
 
loop_ 
 _symmetry_equiv_pos_as_xyz 
 'x, y, z' 
 '-x+1/2, -y, z+1/2' 
 '-x, y+1/2, -z+1/2' 
 'x+1/2, -y+1/2, -z' 
 
_cell_length_a     6.5539 
_cell_length_b    11.5029 
_cell_length_c    19.5235 
_cell_angle_alpha  90.000 
_cell_angle_beta   90.000 
_cell_angle_gamma  90.000 
 
_shelx_F_squared_multiplier     1.000 
 
loop_ 
 _refln_index_h 
 _refln_index_k 
 _refln_index_l 
 _refln_F_squared_calc 
 _refln_F_squared_meas 
 _refln_F_squared_sigma 
 _refln_observed_status 
   2   0   0     1074.02     1124.18     22.85 o 
   4   0   0       18.52       12.93      7.96 o 
   6   0   0        1.37        1.95      3.78 o 
   1   1   0      686.08      702.29      7.86 o 
   2   1   0       29.02       19.13      4.97 o 
   3   1   0      301.44      334.00      9.84 o 
   4   1   0      138.78      217.39      8.60 o 
   5   1   0        0.35       -1.99      3.98 o 
   6   1   0       84.71       85.75      4.14 o 
   7   1   0        0.02       -4.13      4.13 o 
   1   2   0     1677.02     1764.57     17.19 o 
   2   2   0     1573.56     1498.77     16.39 o 
   3   2   0      556.20      773.36     10.85 o 
   4   2   0      436.53      425.39      7.98 o 
   5   2   0      280.28      315.76      6.05 o 
   6   2   0       10.72       10.68      4.13 o 
   7   2   0        7.68       27.77      5.00 o 
   1   3   0     1442.83     1176.60     14.53 o 
   2   3   0     2134.09     2277.40     24.28 o 
   3   3   0      365.42      405.00      6.88 o 
   4   3   0      329.14      319.58      5.83 o 
   5   3   0       92.86      119.92      5.10 o 
   6   3   0      139.36      177.05      6.83 o 
   7   3   0       96.73      130.52      8.18 o 
   0   4   0     3520.41     3376.83     62.53 o 
   1   4   0       52.40       59.30      3.25 o 
   2   4   0      309.30      503.84      6.87 o 
   3   4   0      201.72      219.41      5.80 o 
   4   4   0      407.64      347.75      7.05 o 
   5   4   0        0.26        3.57      3.34 o 
   6   4   0        0.80        5.29      4.23 o 
   7   4   0        3.81       -6.02      6.02 o 
   1   5   0      321.61      258.44      6.95 o 
   2   5   0      679.72      706.65     12.07 o 
   3   5   0        5.23       10.66      3.27 o 
   4   5   0       10.83       12.69      3.22 o 
   5   5   0       23.84       23.58      4.58 o 
   6   5   0       55.64       53.63      6.52 o 
   7   5   0        3.18       -6.37      6.37 o 
   0   6   0        0.01       -1.56      7.24 o 
   1   6   0      372.08      326.18     14.13 o 
   2   6   0       58.97       47.98      4.66 o 
   3   6   0       19.23       10.60      3.94 o 
   4   6   0       17.84       42.69      4.14 o 
   5   6   0       88.24       84.49      6.87 o 
   6   6   0       18.34        1.64      6.00 o 
   7   6   0        0.68        5.67      7.78 o 
   1   7   0       56.41       21.14      5.46 o 
   2   7   0       88.75      120.54      7.56 o 
   3   7   0        9.57       15.11      4.23 o 
   4   7   0       13.10       20.40      7.62 o 
   5   7   0        1.06       -4.86      5.64 o 
   6   7   0       66.11       66.40      8.97 o 
   0   8   0       19.55        8.52      8.24 o 
   1   8   0       20.55       12.41      5.92 o 
   2   8   0       68.42       53.34      7.26 o 
   3   8   0       13.33       43.03      9.94 o 
   4   8   0       19.88       20.05      7.87 o 
   5   8   0       19.61       22.72      8.66 o 
   6   8   0        0.90       -3.29      7.74 o 
   1   9   0       36.30       82.03     10.16 o 
   2   9   0       44.44       45.10      8.11 o 
   3   9   0       23.31       16.29      8.09 o 
   4   9   0       67.83       81.85     10.58 o 
   5   9   0       40.18       51.57     13.64 o 
   0  10   0       58.52       68.61     13.21 o 
   1  10   0       99.30      106.88     18.18 o 
   2  10   0       72.97       49.29     13.50 o 
   3  10   0        8.24       18.99      8.72 o 
   4  10   0        1.48       12.34      9.46 o 
   5  10   0        9.08       18.89     12.50 o 
   1  11   0        1.20       -0.25     10.16 o 
   2  11   0       11.33       21.45     13.92 o 
   3  11   0       11.13       -4.72      8.48 o 
   4  11   0       23.47       45.03     14.21 o 
   0  12   0       26.97       60.23     15.20 o 
   1  12   0        0.33      -12.64     12.64 o 
   2  12   0        3.44        3.41     13.78 o 
   3  12   0       71.94      125.58     18.18 o 
   1  13   0        3.62       28.13     15.91 o 
   2  13   0        0.29        8.10     16.19 o 
   2   0   1      312.22      294.50      7.08 o 
   3   0   1      296.95      592.95     13.12 o 
   4   0   1        5.08        3.03      2.38 o 
   5   0   1       96.68       68.53      4.36 o 
   6   0   1       58.86       67.58      5.56 o 
   7   0   1        0.53       11.99      4.61 o 
   1   1   1     7100.17     7389.27     55.67 o 
   2   1   1      543.84      568.85      6.28 o 
   3   1   1      133.87      136.62      3.50 o 
   4   1   1        4.42        0.54      2.13 o 
   5   1   1       87.29       94.28      5.60 o 
   6   1   1       29.45       23.66      3.00 o 
   7   1   1       18.76       12.43      3.82 o 
   0   2   1      671.85      885.65     17.53 o 
   1   2   1     4209.14     4458.48     29.84 o 
   2   2   1     1107.39     1153.79      9.19 o 
   3   2   1       39.79       36.98      2.56 o 
   4   2   1       16.34       15.62      1.74 o 
   5   2   1       75.91       77.16      3.10 o 
   6   2   1       11.02        6.73      3.10 o 
   7   2   1       14.83       10.10      3.31 o 
   0   3   1       28.71       27.73      3.96 o 
   1   3   1      499.66      503.87      5.10 o 
   2   3   1     2227.90     2339.85     16.88 o 
   3   3   1      407.87      571.91      5.91 o 
   4   3   1      124.47      134.83      2.57 o 
   5   3   1      196.43      195.29      3.50 o 
   6   3   1       31.94       45.43      2.94 o 
   7   3   1        6.98        4.55      3.76 o 
   0   4   1        0.00       -0.49      4.67 o 
   1   4   1      664.48      774.40      8.48 o 
   2   4   1     1554.41     1636.38     13.60 o 
   3   4   1        2.85        2.95      1.84 o 
   4   4   1      153.13      128.70      3.16 o 
   5   4   1       94.63      128.13      3.66 o 
   6   4   1       30.08       39.14      3.53 o 
   7   4   1       50.13       43.07      5.02 o 
   0   5   1      309.80      357.29     18.18 o 
   1   5   1       11.87       32.47      2.95 o 
   2   5   1       11.09        9.90      2.19 o 
   3   5   1        9.91       11.58      1.89 o 
   4   5   1      100.99       90.95      3.08 o 
   5   5   1       88.76      120.64      4.26 o 
   6   5   1       46.82       45.19      4.85 o 
   7   5   1        0.78        1.37      4.88 o 
   0   6   1        9.01        6.79      5.72 o 
   1   6   1     1389.22     1546.66     22.90 o 
   2   6   1       16.71        9.27      3.04 o 
   3   6   1       33.95       39.18      2.71 o 
   4   6   1      163.64      156.91      6.66 o 
   5   6   1       69.73       82.63      4.45 o 
   6   6   1       20.64       10.71      4.42 o 
   7   6   1        7.87       12.47      5.43 o 
   0   7   1      148.93      116.92     14.28 o 
   1   7   1      252.53      211.12      6.97 o 
   2   7   1      329.32      252.76      7.63 o 
   3   7   1        9.95       10.93      3.45 o 
   4   7   1      242.05      224.52      9.60 o 
   5   7   1       69.83       71.70      4.69 o 
   6   7   1        2.24        0.06      5.18 o 
   0   8   1       48.70       41.71      6.73 o 
   1   8   1       26.94       23.70      4.52 o 
   2   8   1        8.98       14.90      6.46 o 
   3   8   1       67.35       59.96      6.17 o 
   4   8   1       93.47       88.65      7.19 o 
   5   8   1        7.02        1.61      5.07 o 
   6   8   1       11.18       16.06      6.73 o 
   0   9   1      300.33      319.10     32.82 o 
   1   9   1      189.74      238.43      8.58 o 
   2   9   1       81.78       98.13      6.92 o 
   3   9   1       43.29       29.71      6.88 o 
   4   9   1        0.54       -5.86      6.83 o 
   5   9   1        0.15        2.26      8.12 o 
   0  10   1       11.26        2.13      7.96 o 
   1  10   1      283.09      261.56      9.61 o 
   2  10   1       10.55        8.48      8.13 o 
   3  10   1        9.55       11.10      6.94 o 
   4  10   1       18.73       30.51      6.85 o 
   5  10   1       16.21       17.85     11.22 o 
   0  11   1       19.71       13.56      8.49 o 
   1  11   1       12.08        6.81      5.97 o 
   2  11   1       22.12       12.76      8.86 o 
   3  11   1        0.21       -6.67      6.67 o 
   4  11   1        0.95       -0.80      9.34 o 
   0  12   1        1.25       -2.49      8.99 o 
   1  12   1        1.41       -0.65      9.09 o 
   2  12   1        6.42       17.04     10.06 o 
   3  12   1        4.92       19.47     16.90 o 
   1  13   1        0.36        2.07     10.69 o 
   2  13   1        2.27      -10.50     10.50 o 
   1   0   2     2017.55     1677.19     18.44 o 
   2   0   2     2268.04     1900.38     22.45 o 
   3   0   2        0.57        7.98      2.91 o 
   4   0   2      306.67      375.74      7.83 o 
   5   0   2      106.50       97.37      5.52 o 
   6   0   2        2.75        0.28      6.96 o 
   7   0   2        4.65        7.81      7.81 o 
   1   1   2     1857.24     1958.26     15.98 o 
   2   1   2     4081.34     3781.30     28.94 o 
   3   1   2      612.63      664.00      7.63 o 
   4   1   2      124.09      106.20      4.03 o 
   5   1   2        2.27        2.15      3.00 o 
   6   1   2       24.26       17.27      4.62 o 
   7   1   2        9.30        4.27      3.50 o 
   0   2   2      170.62      139.65      2.89 o 
   1   2   2      480.18      706.30      5.61 o 
   2   2   2     1277.39     1196.51      9.97 o 
   3   2   2      132.30      236.65      3.33 o 
   4   2   2       21.27       37.52      1.95 o 
   5   2   2       31.07       43.14      3.18 o 
   6   2   2      131.12      113.50      4.37 o 
   7   2   2       15.37       19.21      3.77 o 
   0   3   2     1386.24     1780.86     21.54 o 
   1   3   2     1873.08     2049.86     19.16 o 
   2   3   2      354.30      322.44      4.19 o 
   3   3   2      599.16      642.68      6.09 o 
   4   3   2       17.33       20.61      1.88 o 
   5   3   2       53.23       79.90      3.23 o 
   6   3   2      131.71      137.54      3.51 o 
   7   3   2        9.18       10.18      3.65 o 
   0   4   2     1758.64     1852.43     29.44 o 
   1   4   2     2634.06     2692.01     25.20 o 
   2   4   2      348.90      350.53      4.92 o 
   3   4   2      207.86      208.70      3.94 o 
   4   4   2      119.60      131.64      3.19 o 
   5   4   2      105.50      106.76      3.38 o 
   6   4   2       80.42       94.65      5.07 o 
   7   4   2        0.39        9.19      4.50 o 
   0   5   2        8.85       11.42      5.47 o 
   1   5   2      310.86      305.45      5.21 o 
   2   5   2      607.65      871.89      8.81 o 
   3   5   2       30.91       46.86      2.70 o 
   4   5   2       62.51       75.79      3.75 o 
   5   5   2       70.52       65.89      3.64 o 
   6   5   2       11.01       20.27      3.89 o 
   7   5   2        8.38        8.65      5.01 o 
   0   6   2      147.31      294.21     24.58 o 
   1   6   2       99.26       92.22      4.96 o 
   2   6   2      445.39      460.47      7.25 o 
   3   6   2      344.20      316.27      5.15 o 
   4   6   2       95.95      136.80      5.32 o 
   5   6   2      114.25      114.80      5.10 o 
   6   6   2       24.18       20.42      4.23 o 
   7   6   2        3.83       -4.25      7.92 o 
   0   7   2       17.82        3.32      9.09 o 
   1   7   2      156.01      182.36      6.61 o 
   2   7   2       80.35       75.18      4.75 o 
   3   7   2       18.24       24.89      3.45 o 
   4   7   2       10.85       12.21      4.09 o 
   5   7   2       22.78       10.76      6.41 o 
   6   7   2       12.58        7.54      5.28 o 
   0   8   2       25.99       18.35      6.43 o 
   1   8   2      385.03      384.89     10.02 o 
   2   8   2      128.28      123.65      8.14 o 
   3   8   2       10.21       27.12      6.35 o 
   4   8   2       44.38       39.15      5.46 o 
   5   8   2       13.07        5.77      5.19 o 
   6   8   2        8.61       12.04      6.85 o 
   0   9   2        0.09        4.77      6.83 o 
   1   9   2        8.70       16.47      5.52 o 
   2   9   2       57.59       62.64      5.90 o 
   3   9   2       66.68       54.36     14.64 o 
   4   9   2        8.17       14.09      6.28 o 
   5   9   2       14.20       14.52     12.71 o 
   0  10   2       15.94       20.22     16.62 o 
   1  10   2        4.18        8.45      5.57 o 
   2  10   2       54.48       57.55     11.58 o 
   3  10   2       62.92       64.06      8.29 o 
   4  10   2       20.84       19.18      6.65 o 
   5  10   2        4.02        7.99      8.88 o 
   0  11   2      220.77      149.53     12.05 o 
   1  11   2       17.04       26.26     12.28 o 
   2  11   2        3.32        9.48     13.57 o 
   3  11   2       40.79       47.67      8.64 o 
   4  11   2        4.55       -0.26      9.09 o 
   0  12   2        1.82       -5.88     22.94 o 
   1  12   2        1.04        6.13     17.69 o 
   2  12   2       10.68        4.15      9.57 o 
   3  12   2       31.35       43.25     10.85 o 
   1  13   2       13.18        7.13     10.97 o 
   2  13   2        2.91       -2.49     20.95 o 
   1   0   3     2544.24     2687.56     30.89 o 
   2   0   3      990.38     1325.46     14.84 o 
   3   0   3      488.66      563.75      9.11 o 
   4   0   3      760.01      737.92     12.65 o 
   5   0   3       17.94       10.80      5.54 o 
   6   0   3       29.16       23.44      7.96 o 
   7   0   3        1.90        4.88      6.58 o 
   0   1   3      284.64      372.93      4.83 o 
   1   1   3    12867.85    11931.35     83.18 o 
   2   1   3     1493.81     1497.68     13.60 o 
   3   1   3        6.96       18.76      2.25 o 
   4   1   3       98.35      127.26      5.03 o 
   5   1   3      171.59      182.05      5.31 o 
   6   1   3      115.45      137.70     10.03 o 
   7   1   3       40.01       33.90      4.90 o 
   0   2   3      532.83      418.92      5.43 o 
   1   2   3     2622.32     2367.18     16.43 o 
   2   2   3     1117.53     1089.51      9.41 o 
   3   2   3      852.60      952.31      9.22 o 
   4   2   3      155.90      135.88      3.22 o 
   5   2   3      183.85      165.80      4.06 o 
   6   2   3       89.62       87.88      3.91 o 
   7   2   3        6.94        0.01      3.60 o 
   0   3   3      847.08      813.70     11.25 o 
   1   3   3     2267.56     2041.65     18.16 o 
   2   3   3      513.03      610.54      7.47 o 
   3   3   3      266.90      226.88      3.48 o 
   4   3   3       97.79      104.01      3.05 o 
   5   3   3       30.99       26.49      2.89 o 
   6   3   3       26.21       25.71      3.59 o 
   7   3   3       29.92       24.62      6.13 o 
   0   4   3       56.56       98.43      4.83 o 
   1   4   3      675.10      573.29      7.71 o 
   2   4   3      455.08      389.87      8.19 o 
   3   4   3      391.99      297.42      4.43 o 
   4   4   3      365.17      339.31      4.90 o 
   5   4   3      246.88      243.72      4.94 o 
   6   4   3       14.94       14.44      3.43 o 
   7   4   3       25.17       28.30      4.29 o 
   0   5   3     2533.80     2368.21     74.23 o 
   1   5   3     1403.61     1521.09     18.20 o 
   2   5   3      650.54      690.01      7.48 o 
   3   5   3       36.82       38.19      2.52 o 
   4   5   3       99.73       83.83      3.35 o 
   5   5   3       80.28       87.56      5.25 o 
   6   5   3        2.35        1.13      3.72 o 
   7   5   3        1.61        5.08      4.86 o 
   0   6   3       37.31       84.91      7.08 o 
   1   6   3       45.60       53.28      5.54 o 
   2   6   3       12.12        8.71      2.19 o 
   3   6   3       79.63       74.16      2.93 o 
   4   6   3      127.30      133.95      4.96 o 
   5   6   3       76.78      100.92      4.94 o 
   6   6   3        0.11        8.02      4.04 o 
   7   6   3       14.32       24.31      5.85 o 
   0   7   3        0.74       -5.02      5.02 o 
   1   7   3       13.76       33.67      3.08 o 
   2   7   3      178.77      172.83      6.64 o 
   3   7   3        5.37        8.54      3.03 o 
   4   7   3       10.39       20.58      4.28 o 
   5   7   3        7.44        7.35      4.35 o 
   6   7   3       15.07       26.86      6.11 o 
   0   8   3      306.41      322.15     19.04 o 
   1   8   3        1.18        3.98      4.57 o 
   2   8   3       25.14       37.92      4.91 o 
   3   8   3        9.11        5.98      5.95 o 
   4   8   3      105.23       87.08      6.32 o 
   5   8   3        0.33       -0.34      4.50 o 
   6   8   3       24.21       30.79      7.16 o 
   0   9   3      300.96      329.23     14.56 o 
   1   9   3        0.98        1.15      4.14 o 
   2   9   3       56.74       71.84      7.27 o 
   3   9   3       45.79       78.92      8.49 o 
   4   9   3       14.85       38.69      6.59 o 
   5   9   3        2.39       -1.67      6.73 o 
   0  10   3      212.57      172.62     11.75 o 
   1  10   3      113.13      105.32      4.78 o 
   2  10   3       11.02       19.25      8.93 o 
   3  10   3       35.83       39.70      8.72 o 
   4  10   3        3.88        9.18      6.85 o 
   5  10   3       17.68       11.47      9.69 o 
   0  11   3        1.40       10.92      8.86 o 
   1  11   3        6.46        9.98      7.21 o 
   2  11   3       39.29       58.11     15.20 o 
   3  11   3        4.21       12.48      8.01 o 
   4  11   3        6.93        9.17      9.11 o 
   0  12   3       16.26       12.77     10.80 o 
   1  12   3       10.27       12.21     10.09 o 
   2  12   3       14.42       -5.87      9.29 o 
   3  12   3       13.15       22.24     10.48 o 
   1  13   3        1.03       -8.69     10.43 o 
   2  13   3        4.41       18.94     11.20 o 
   0   0   4     5565.01     4863.63     60.14 o 
   1   0   4     1292.86     1245.86     12.63 o 
   2   0   4       14.00       18.32      2.56 o 
   3   0   4      332.38      500.58     14.89 o 
   4   0   4      430.95      548.76      9.64 o 
   5   0   4       57.19       59.80     12.22 o 
   6   0   4        0.68       -3.27      7.67 o 
   7   0   4        6.28       -1.40      5.16 o 
   0   1   4    14439.02    13756.95    108.71 o 
   1   1   4     1990.22     1907.36     12.43 o 
   2   1   4      430.24      521.82      6.39 o 
   3   1   4      375.27      336.62      4.35 o 
   4   1   4      202.39      246.64      4.26 o 
   5   1   4       72.28       83.87      3.61 o 
   6   1   4       28.84       34.52      5.56 o 
   7   1   4        2.93        1.50      4.46 o 
   0   2   4     2431.09     2111.48     18.47 o 
   1   2   4      848.27      739.90      6.22 o 
   2   2   4     1695.47     1610.20     14.87 o 
   3   2   4      408.67      541.34      6.57 o 
   4   2   4       10.60       11.17      2.36 o 
   5   2   4      113.93      130.75      4.90 o 
   6   2   4       16.12       20.99      4.24 o 
   7   2   4       45.58       48.46      4.89 o 
   0   3   4      275.08      259.15      4.86 o 
   1   3   4      539.78      517.40      6.44 o 
   2   3   4      100.35      136.64      3.42 o 
   3   3   4      329.77      358.02      4.55 o 
   4   3   4      258.77      278.17      5.58 o 
   5   3   4      151.55      173.76      4.37 o 
   6   3   4       11.91       17.83      4.19 o 
   7   3   4       27.80       38.67      7.53 o 
   0   4   4      844.82      622.04     10.67 o 
   1   4   4      364.54      300.27      5.23 o 
   2   4   4     1767.46     2007.95     17.30 o 
   3   4   4      618.44      579.65      7.16 o 
   4   4   4      355.98      422.27      5.35 o 
   5   4   4       24.17       25.53      2.59 o 
   6   4   4        2.29        1.76      3.34 o 
   7   4   4        4.00        8.51      4.05 o 
   0   5   4      237.07      278.65     11.00 o 
   1   5   4       78.33       62.02      3.80 o 
   2   5   4      251.71      294.53      5.28 o 
   3   5   4      228.16      216.51      4.54 o 
   4   5   4      450.02      535.55      8.18 o 
   5   5   4       60.85       85.29      4.48 o 
   6   5   4       18.96       16.50      3.94 o 
   7   5   4        5.74        9.06      4.73 o 
   0   6   4        8.34       17.26      5.87 o 
   1   6   4      270.85      220.93      7.05 o 
   2   6   4      595.18      567.65      7.24 o 
   3   6   4       62.21       81.12      3.17 o 
   4   6   4       49.95       63.69      6.00 o 
   5   6   4       17.97       15.55      4.89 o 
   6   6   4        0.87        0.51      4.52 o 
   0   7   4      620.63      609.73     17.23 o 
   1   7   4       87.51       85.36      5.19 o 
   2   7   4      105.23      121.56      4.64 o 
   3   7   4       71.29       74.29      3.90 o 
   4   7   4       59.14       60.10      5.71 o 
   5   7   4       27.40       11.05      4.57 o 
   6   7   4        0.67        4.68      5.56 o 
   0   8   4       25.76       29.11      6.73 o 
   1   8   4      391.55      435.18     10.99 o 
   2   8   4       48.69       49.29      4.70 o 
   3   8   4      134.20       97.72     11.20 o 
   4   8   4       51.88       57.29      5.92 o 
   5   8   4        5.67       -1.13      4.65 o 
   6   8   4        2.33        0.87      6.87 o 
   0   9   4        9.66        2.77      7.26 o 
   1   9   4       60.38       43.15      6.16 o 
   2   9   4       33.19       42.80      5.90 o 
   3   9   4       51.32       31.31      7.42 o 
   4   9   4        0.07        0.25      6.04 o 
   5   9   4        4.01       -0.50      6.91 o 
   0  10   4       95.99       80.42      9.89 o 
   1  10   4        0.40       -5.41      5.41 o 
   2  10   4        0.73        2.12     16.12 o 
   3  10   4       11.90       18.28      7.42 o 
   4  10   4       15.57       11.87      6.91 o 
   5  10   4        2.90        6.67      9.23 o 
   0  11   4        0.49       -3.41      8.44 o 
   1  11   4       61.31       45.57      8.06 o 
   2  11   4        5.67       -7.50      8.69 o 
   3  11   4       16.18       19.12      8.03 o 
   4  11   4        1.25       -0.03      9.54 o 
   0  12   4        9.71       -5.68     12.36 o 
   1  12   4        0.38        6.25      9.88 o 
   2  12   4        0.90        6.96     16.62 o 
   3  12   4        0.22        5.11     10.27 o 
   1  13   4       16.66       42.53     11.65 o 
   2  13   4        7.98       -0.58     10.84 o 
   1   0   5     1160.60      923.34      9.94 o 
   2   0   5       52.01       26.61      2.70 o 
   3   0   5        2.97        9.40      2.38 o 
   4   0   5        1.92       -1.93      4.16 o 
   5   0   5        7.67        1.99      5.53 o 
   6   0   5       46.27       59.38      6.26 o 
   7   0   5       64.88       77.25      9.74 o 
   0   1   5     6603.54     6859.33     70.81 o 
   1   1   5       94.44      112.15      1.93 o 
   2   1   5     1910.09     1744.96     13.29 o 
   3   1   5      153.41      131.22      3.24 o 
   4   1   5       54.39       44.74      2.47 o 
   5   1   5       32.59       14.33      3.04 o 
   6   1   5       21.77       22.55      4.45 o 
   7   1   5       17.02       14.73      5.00 o 
   0   2   5      109.43       65.84      2.83 o 
   1   2   5      431.76      385.72      4.08 o 
   2   2   5       33.94       48.17      2.75 o 
   3   2   5      468.87      436.74      6.04 o 
   4   2   5       44.16       35.54      2.75 o 
   5   2   5      161.86      140.60      5.28 o 
   6   2   5      111.13      139.61      5.84 o 
   7   2   5        5.93        5.22      4.30 o 
   0   3   5      292.42      334.07      5.99 o 
   1   3   5        3.67        2.88      1.62 o 
   2   3   5      592.72      819.73      9.02 o 
   3   3   5       52.14       31.00      2.09 o 
   4   3   5      113.13      128.25      2.99 o 
   5   3   5       27.82       27.76      3.07 o 
   6   3   5       42.57       49.22      4.78 o 
   7   3   5       17.63       10.03      4.57 o 
   0   4   5      219.17      258.20      8.20 o 
   1   4   5      287.02      316.01      5.26 o 
   2   4   5       36.85       58.07      3.02 o 
   3   4   5     1540.55     1507.32     14.19 o 
   4   4   5       84.17       59.59      3.59 o 
   5   4   5       18.16       27.40      3.19 o 
   6   4   5        9.60       12.61      3.60 o 
   7   4   5        2.04        5.90      3.98 o 
   0   5   5       63.99       38.06      3.64 o 
   1   5   5       75.16       78.26      3.39 o 
   2   5   5       80.63       90.41      2.79 o 
   3   5   5       74.68      104.92      4.11 o 
   4   5   5      198.79      238.87      5.58 o 
   5   5   5       30.85       48.68      4.63 o 
   6   5   5        1.11       -2.81      4.27 o 
   7   5   5        7.55       12.79      5.58 o 
   0   6   5      192.52      190.42      6.05 o 
   1   6   5        0.10       23.38      6.57 o 
   2   6   5      101.04      123.29      3.49 o 
   3   6   5        1.18        0.90      2.42 o 
   4   6   5      329.84      369.05      8.60 o 
   5   6   5       23.55       33.62      4.78 o 
   6   6   5       21.62       23.87      6.37 o 
   0   7   5       79.48       49.51      3.93 o 
   1   7   5       59.38       77.36      5.20 o 
   2   7   5      134.56      105.33      4.55 o 
   3   7   5       57.56       49.45      4.27 o 
   4   7   5       41.22       40.58      5.19 o 
   5   7   5       28.10       29.67      5.57 o 
   6   7   5       26.94       21.54      6.06 o 
   0   8   5       96.35      125.83      5.60 o 
   1   8   5      287.42      344.58      9.77 o 
   2   8   5      241.34      315.33      9.73 o 
   3   8   5       11.29       10.60      5.55 o 
   4   8   5       39.26       16.43      4.74 o 
   5   8   5        4.32       15.07      5.15 o 
   6   8   5       21.65       10.79      7.48 o 
   0   9   5       55.83       48.12      7.52 o 
   1   9   5       48.38       28.16      5.82 o 
   2   9   5       30.46       14.99      5.76 o 
   3   9   5       67.48       69.97     11.60 o 
   4   9   5       28.87        9.18      5.81 o 
   5   9   5        7.99       10.10      7.20 o 
   0  10   5      342.47      288.22     11.29 o 
   1  10   5       53.78       93.29     12.06 o 
   2  10   5      194.50      224.47     11.25 o 
   3  10   5       16.93        3.54      7.51 o 
   4  10   5       12.28       10.26      7.03 o 
   5  10   5        1.97        3.66      9.98 o 
   0  11   5       18.16       20.16      7.46 o 
   1  11   5       71.55       75.96      9.15 o 
   2  11   5       29.16       35.88     10.83 o 
   3  11   5       29.41       44.65     10.94 o 
   4  11   5       19.19       15.53     12.79 o 
   0  12   5        3.59       14.56      8.59 o 
   1  12   5       24.42       11.07     10.08 o 
   2  12   5       26.30       41.29      9.07 o 
   3  12   5        6.82       15.54     10.63 o 
   1  13   5        5.37       -2.98     14.77 o 
   2  13   5        4.89       -1.77     11.13 o 
   0   0   6      543.76      555.90      9.03 o 
   1   0   6     1973.82     1735.74     20.51 o 
   2   0   6       22.03       12.14      2.20 o 
   3   0   6      255.98      271.09      5.68 o 
   4   0   6       23.52       33.14      3.26 o 
   5   0   6       24.60        3.89      7.09 o 
   6   0   6        4.46        7.27      4.97 o 
   7   0   6        0.72       -2.75      5.36 o 
   0   1   6      569.29      426.68      6.02 o 
   1   1   6      683.85      513.00      5.40 o 
   2   1   6      661.07      514.04      5.21 o 
   3   1   6       51.70       41.60      2.35 o 
   4   1   6      107.35       86.04      4.64 o 
   5   1   6      147.34      132.35      4.97 o 
   6   1   6       40.86       37.54      4.90 o 
   7   1   6       49.44       58.12      6.52 o 
   0   2   6      233.47      288.93      4.69 o 
   1   2   6      635.77      609.74      6.10 o 
   2   2   6     2788.76     2639.45     19.82 o 
   3   2   6       93.53      103.85      2.53 o 
   4   2   6      134.46      160.04      4.31 o 
   5   2   6       25.66       30.35      4.42 o 
   6   2   6      151.97      154.42      5.90 o 
   7   2   6       29.26       29.77      5.38 o 
   0   3   6      802.82      689.96      9.33 o 
   1   3   6        6.54       32.33      2.47 o 
   2   3   6       27.67       33.71      3.15 o 
   3   3   6      735.17      643.85      6.98 o 
   4   3   6      136.93      120.91      3.29 o 
   5   3   6       48.00       65.57      3.38 o 
   6   3   6        7.50        7.59      4.28 o 
   7   3   6        0.69        1.46      4.62 o 
   0   4   6        1.35        1.69      4.82 o 
   1   4   6      248.74      281.45      4.52 o 
   2   4   6      138.16      144.71      3.61 o 
   3   4   6      792.57      742.71      9.01 o 
   4   4   6       84.87      105.08      4.12 o 
   5   4   6      185.87      178.18      5.12 o 
   6   4   6        3.67       -1.45      4.17 o 
   7   4   6        2.45        5.75      4.12 o 
   0   5   6      307.51      456.33     14.21 o 
   1   5   6       75.80       86.07      4.74 o 
   2   5   6      259.24      230.26      4.13 o 
   3   5   6       76.85       61.78      3.95 o 
   4   5   6      625.10      670.61     10.23 o 
   5   5   6       91.56      105.43      5.25 o 
   6   5   6       21.33        8.74      4.59 o 
   7   5   6        1.53       -5.54      5.54 o 
   0   6   6       47.25       37.15      6.61 o 
   1   6   6       65.77       52.99      3.85 o 
   2   6   6       53.23       48.56      2.72 o 
   3   6   6        3.67       -1.26      3.04 o 
   4   6   6      183.57      208.87      6.89 o 
   5   6   6       57.71       54.57      5.18 o 
   6   6   6        5.34        6.19      4.93 o 
   0   7   6      112.15      154.06      9.24 o 
   1   7   6       91.23      145.85      9.90 o 
   2   7   6       12.56        2.58      2.75 o 
   3   7   6       60.32       79.03      6.11 o 
   4   7   6       73.94       91.66      5.67 o 
   5   7   6       12.30        5.64      4.77 o 
   6   7   6        9.69        8.51      5.94 o 
   0   8   6        0.71        3.57      3.75 o 
   1   8   6      133.30      123.89      6.70 o 
   2   8   6       63.46       70.64      8.57 o 
   3   8   6       55.42       46.35      6.15 o 
   4   8   6       29.29        6.21      4.74 o 
   5   8   6        2.69       -4.17      4.83 o 
   6   8   6        3.94        1.14      7.94 o 
   0   9   6       91.25      171.16      6.86 o 
   1   9   6      150.53      204.10      8.53 o 
   2   9   6       35.92       33.66      8.51 o 
   3   9   6       27.66       21.00      7.12 o 
   4   9   6       16.91       28.87      6.40 o 
   5   9   6       15.42       21.93      7.84 o 
   0  10   6       31.36       30.46     10.80 o 
   1  10   6       23.40       16.53      9.20 o 
   2  10   6       11.85        4.75      6.93 o 
   3  10   6        2.84        6.99      9.03 o 
   4  10   6        2.89       13.24      8.14 o 
   5  10   6        7.15        1.95      8.05 o 
   0  11   6       71.58      122.26     18.11 o 
   1  11   6        1.23       14.59      7.95 o 
   2  11   6       21.89        2.42      7.77 o 
   3  11   6        1.52       17.61      8.19 o 
   4  11   6        3.96        6.60     10.68 o 
   0  12   6       52.15       50.29     15.34 o 
   1  12   6       21.36       13.97      6.03 o 
   2  12   6       15.43       14.04      9.72 o 
   3  12   6        2.48       -0.50     15.27 o 
   1  13   6        4.68       26.47      6.87 o 
   1   0   7      908.56      761.92     10.56 o 
   2   0   7     1640.86     1374.75     15.86 o 
   3   0   7        0.56       -1.60      1.77 o 
   4   0   7      249.78      313.00      9.80 o 
   5   0   7       57.95       62.54      7.94 o 
   6   0   7       55.41       68.30      8.90 o 
   7   0   7      101.75       83.31     15.34 o 
   0   1   7     1199.11      909.82      9.07 o 
   1   1   7      334.08      433.79      6.27 o 
   2   1   7      101.15       85.81      2.51 o 
   3   1   7      123.13       80.64      3.82 o 
   4   1   7       52.56       32.03      3.13 o 
   5   1   7        0.83        5.18      3.42 o 
   6   1   7       12.04       11.56      5.00 o 
   7   1   7        2.65        3.58      6.44 o 
   0   2   7      361.82      337.56      5.04 o 
   1   2   7      477.50      541.36      5.84 o 
   2   2   7      195.74      152.31      3.22 o 
   3   2   7      221.87      207.83      4.87 o 
   4   2   7        7.84        3.38      2.48 o 
   5   2   7       24.50       21.82      3.73 o 
   6   2   7       84.45       99.49      4.71 o 
   7   2   7       12.41        9.65      4.22 o 
   0   3   7        0.08        8.00      3.06 o 
   1   3   7      568.02      505.16      5.83 o 
   2   3   7      363.35      283.16      4.56 o 
   3   3   7      151.89      206.14      3.74 o 
   4   3   7       30.95       46.47      2.71 o 
   5   3   7       90.45      105.79      4.99 o 
   6   3   7        5.07        5.73      3.79 o 
   7   3   7       22.32       24.74      5.19 o 
   0   4   7        7.09        3.04      3.59 o 
   1   4   7      207.15      301.92      6.63 o 
   2   4   7       46.36       31.83      2.64 o 
   3   4   7       13.25       14.95      3.10 o 
   4   4   7      204.40      187.85      4.38 o 
   5   4   7       30.97       41.12      3.68 o 
   6   4   7        7.16       22.26      4.95 o 
   7   4   7        1.85        2.81      4.66 o 
   0   5   7       95.95      169.08      8.89 o 
   1   5   7      541.80      703.41      8.63 o 
   2   5   7       26.17       27.96      2.29 o 
   3   5   7      168.99      175.78      5.10 o 
   4   5   7      573.56      533.63      8.50 o 
   5   5   7        0.33        5.65      3.89 o 
   6   5   7       18.63       12.42      4.89 o 
   0   6   7      180.44      231.41     11.00 o 
   1   6   7       72.81       87.58      3.60 o 
   2   6   7      173.66      126.69      3.65 o 
   3   6   7       39.98       37.45      3.79 o 
   4   6   7       41.01       38.71      4.86 o 
   5   6   7      112.62      136.89      6.49 o 
   6   6   7       60.36       41.47      5.91 o 
   0   7   7        8.79       46.01      7.22 o 
   1   7   7       64.28       76.86      3.91 o 
   2   7   7       27.72       25.15      3.75 o 
   3   7   7        2.08       14.58      4.22 o 
   4   7   7       28.55       18.25      4.75 o 
   5   7   7       37.74       47.90      5.54 o 
   6   7   7       42.95       23.43      6.58 o 
   0   8   7       35.95       62.89     15.13 o 
   1   8   7       14.63        6.92      3.74 o 
   2   8   7      111.71       80.48      5.82 o 
   3   8   7       47.91       63.69      6.75 o 
   4   8   7       31.94       26.23      5.43 o 
   5   8   7       20.62        6.71      5.35 o 
   6   8   7        8.18       -9.23     12.79 o 
   0   9   7       17.94        7.27      7.82 o 
   1   9   7      113.75      144.72      6.92 o 
   2   9   7       26.11       27.81      5.94 o 
   3   9   7       74.64       59.78      7.17 o 
   4   9   7        6.05       11.32      6.74 o 
   5   9   7       19.78       11.96      6.56 o 
   0  10   7       49.40       69.42     15.84 o 
   1  10   7       11.53       20.32      4.70 o 
   2  10   7      114.80      113.54      9.73 o 
   3  10   7       30.41       41.39      8.37 o 
   4  10   7       15.84       -4.76      8.99 o 
   0  11   7        7.52        9.62      9.28 o 
   1  11   7       31.07       16.34      5.07 o 
   2  11   7       11.52       12.25      7.99 o 
   3  11   7       18.32       18.11      8.55 o 
   4  11   7        5.32       12.68     10.63 o 
   0  12   7        4.14       -0.14     13.92 o 
   1  12   7        7.03       -6.08     13.05 o 
   2  12   7        0.58        5.24      5.39 o 
   3  12   7        0.90       12.47     11.50 o 
   1  13   7        0.11      -15.63     15.63 o 
   0   0   8       10.47       11.70      4.26 o 
   1   0   8      162.56      131.10      7.62 o 
   2   0   8       66.20       42.44      2.82 o 
   3   0   8        0.67        1.21      2.23 o 
   4   0   8       84.35       64.30      3.42 o 
   5   0   8       48.72       65.17      8.29 o 
   6   0   8        0.64       -7.88      7.88 o 
   7   0   8       11.24       -4.41      8.35 o 
   0   1   8      534.42      374.96      5.84 o 
   1   1   8      268.30      335.08      4.54 o 
   2   1   8      216.43      269.48      5.33 o 
   3   1   8      310.58      411.90      6.59 o 
   4   1   8      301.14      247.81      5.15 o 
   5   1   8       31.87       33.28      4.60 o 
   6   1   8      156.65      166.43      8.55 o 
   7   1   8       20.94       32.12      6.58 o 
   0   2   8     1453.99     1375.87     16.09 o 
   1   2   8      486.35      570.87      6.28 o 
   2   2   8        4.07        1.71      2.46 o 
   3   2   8      171.29      160.92      3.58 o 
   4   2   8       16.18       18.44      1.95 o 
   5   2   8       70.53      112.80      4.47 o 
   6   2   8        9.97        4.73      3.64 o 
   7   2   8       14.23       11.63      8.17 o 
   0   3   8       36.61      112.92      5.00 o 
   1   3   8      257.22      155.38      3.39 o 
   2   3   8      148.48      194.14      3.77 o 
   3   3   8       27.22       27.96      2.06 o 
   4   3   8       18.20       27.82      2.33 o 
   5   3   8       35.96       46.30      3.47 o 
   6   3   8       19.07       32.80      4.32 o 
   7   3   8        7.77        9.89      4.49 o 
   0   4   8      104.30       79.22      4.06 o 
   1   4   8      518.50      566.62      7.89 o 
   2   4   8      312.85      334.66      5.41 o 
   3   4   8      149.35      197.80      4.02 o 
   4   4   8        1.96        7.70      2.76 o 
   5   4   8       28.67       43.27      3.89 o 
   6   4   8        4.47        3.84      4.16 o 
   7   4   8       61.31       53.46      5.51 o 
   0   5   8      362.38      455.38      9.78 o 
   1   5   8       51.15       71.75      3.65 o 
   2   5   8      168.64      147.14      3.76 o 
   3   5   8      250.60      277.17      5.42 o 
   4   5   8      126.79      167.19      5.65 o 
   5   5   8       58.34       43.20      4.96 o 
   6   5   8        8.30        1.65      4.13 o 
   0   6   8      229.34      189.90     10.14 o 
   1   6   8      138.62      167.12      5.39 o 
   2   6   8       34.00       38.54      2.89 o 
   3   6   8       81.59       58.65      3.67 o 
   4   6   8       32.98       44.11      5.00 o 
   5   6   8       95.17       92.13      6.02 o 
   6   6   8       31.15       32.79      6.04 o 
   0   7   8       67.28       53.87      7.83 o 
   1   7   8       60.57       78.56      4.75 o 
   2   7   8      139.38      110.51      4.21 o 
   3   7   8       40.94       24.05      5.17 o 
   4   7   8       11.83       16.58      4.72 o 
   5   7   8       34.28       32.19      5.58 o 
   6   7   8       21.83       47.74      7.24 o 
   0   8   8      142.94      191.51     11.54 o 
   1   8   8       56.02       52.49      5.29 o 
   2   8   8       96.78      142.25      5.54 o 
   3   8   8      125.61      131.10      7.19 o 
   4   8   8       25.06       18.63      5.12 o 
   5   8   8       21.64       16.33      5.60 o 
   0   9   8       17.46       10.81      8.24 o 
   1   9   8       88.14      110.79      6.57 o 
   2   9   8      111.01      119.31      7.07 o 
   3   9   8        9.57       28.70      6.75 o 
   4   9   8        9.87        3.28      5.79 o 
   5   9   8       14.18       20.92      7.23 o 
   0  10   8       43.72       49.17      9.86 o 
   1  10   8       23.13       33.13      6.41 o 
   2  10   8       48.64       74.06      6.12 o 
   3  10   8        9.82       39.29      8.34 o 
   4  10   8        4.96       11.00      7.17 o 
   0  11   8       45.61       45.74     14.77 o 
   1  11   8       18.12        4.41      6.45 o 
   2  11   8        0.73        9.68      5.48 o 
   3  11   8        4.92       18.07      5.87 o 
   0  12   8       50.62       44.32     16.19 o 
   1  12   8       40.97       10.12     10.06 o 
   2  12   8       12.98       20.46      5.96 o 
   1   0   9       26.14       25.97      3.10 o 
   2   0   9       12.85        9.46      2.42 o 
   3   0   9       47.51       73.00      3.18 o 
   4   0   9      236.86      267.69      6.71 o 
   5   0   9       55.42       50.14      5.49 o 
   6   0   9       28.50       40.33      8.84 o 
   7   0   9        5.47       18.00     15.13 o 
   0   1   9       13.02       24.06      3.22 o 
   1   1   9      256.53      177.63      3.30 o 
   2   1   9      174.13      167.04      3.66 o 
   3   1   9        2.58       -0.14      1.82 o 
   4   1   9       28.64       46.63      2.58 o 
   5   1   9       40.86       40.17      5.16 o 
   6   1   9       21.12       31.15      6.36 o 
   7   1   9       17.65        4.60      6.16 o 
   0   2   9        6.86       25.18      2.97 o 
   1   2   9        4.08        4.30      2.01 o 
   2   2   9      424.68      407.25      9.39 o 
   3   2   9       90.94       95.54      2.78 o 
   4   2   9        1.46        1.21      2.79 o 
   5   2   9       13.19        9.49      3.18 o 
   6   2   9       93.38       81.24      8.29 o 
   7   2   9        7.08        6.37      4.88 o 
   0   3   9        6.00        2.57      2.65 o 
   1   3   9      125.25      103.83      3.56 o 
   2   3   9      122.80      111.56      3.81 o 
   3   3   9      504.46      482.07      6.15 o 
   4   3   9      275.84      297.39      5.40 o 
   5   3   9        6.00       11.12      3.88 o 
   6   3   9        1.64        2.76      3.86 o 
   7   3   9       14.10       15.55      5.46 o 
   0   4   9       25.87       15.47      3.23 o 
   1   4   9       14.52       20.94      2.14 o 
   2   4   9       78.15       76.57      3.00 o 
   3   4   9      157.47      155.16      3.59 o 
   4   4   9       99.35      133.21      4.16 o 
   5   4   9        3.46       12.53      4.98 o 
   6   4   9       13.11       13.23      4.42 o 
   0   5   9      273.25      209.79      6.83 o 
   1   5   9      141.91      103.28      4.17 o 
   2   5   9       41.90       21.56      2.95 o 
   3   5   9       75.74      102.12      3.84 o 
   4   5   9      153.43      185.35      5.23 o 
   5   5   9       26.88       15.52      3.99 o 
   6   5   9        2.50       -1.27      4.23 o 
   0   6   9       50.95       71.26      5.81 o 
   1   6   9       17.62       19.45      3.34 o 
   2   6   9       90.53       94.23      3.89 o 
   3   6   9      139.69      160.60      6.67 o 
   4   6   9       44.89       49.60      4.32 o 
   5   6   9       13.28       21.50      4.32 o 
   6   6   9       28.63       48.31      5.34 o 
   0   7   9      115.66       81.46      6.50 o 
   1   7   9      130.55      214.25      8.90 o 
   2   7   9      126.36      119.96      4.88 o 
   3   7   9       14.51       19.54      4.08 o 
   4   7   9        3.30        6.34      4.06 o 
   5   7   9       39.57       25.98      4.67 o 
   6   7   9       24.68       26.88      5.75 o 
   0   8   9       59.11       51.55     11.86 o 
   1   8   9      219.23      223.13     12.43 o 
   2   8   9       38.43       38.08      4.38 o 
   3   8   9       39.28       30.94      5.28 o 
   4   8   9        2.87        6.08      4.10 o 
   5   8   9       28.10       37.23      5.31 o 
   0   9   9       13.26        1.57      8.07 o 
   1   9   9      161.22      144.61      8.12 o 
   2   9   9       30.48       50.58      5.00 o 
   3   9   9       52.66       62.22      5.70 o 
   4   9   9        8.46       12.50      4.81 o 
   5   9   9       29.81       22.78      5.72 o 
   0  10   9       47.17       41.84     10.03 o 
   1  10   9        4.16        1.32      5.92 o 
   2  10   9       14.73       14.77      5.29 o 
   3  10   9       29.12       29.70      6.13 o 
   4  10   9        8.07       23.71      5.82 o 
   0  11   9        1.20       -7.10     12.93 o 
   1  11   9       57.02       74.34      8.14 o 
   2  11   9       24.27       47.94      5.98 o 
   3  11   9       24.74       26.81      6.17 o 
   0  12   9        0.74       -6.68     14.35 o 
   1  12   9       31.33       38.01     11.07 o 
   2  12   9       19.37       30.24      9.61 o 
   0   0  10     1449.06     1047.30     44.18 o 
   1   0  10       85.21       63.41      4.52 o 
   2   0  10      794.81      534.58      8.44 o 
   3   0  10       89.64       44.53      3.33 o 
   4   0  10       16.58        1.21      3.33 o 
   5   0  10       14.97       17.04      5.15 o 
   6   0  10        3.15       11.11      8.09 o 
   7   0  10        7.03        0.37      8.87 o 
   0   1  10      292.36      287.40      5.91 o 
   1   1  10      610.43      501.80      5.79 o 
   2   1  10        8.16        8.76      2.32 o 
   3   1  10       49.40       40.91      2.36 o 
   4   1  10        5.04        1.31      2.25 o 
   5   1  10       12.25       20.76      3.99 o 
   6   1  10      134.83      120.77      9.17 o 
   7   1  10        7.63       -0.63      4.80 o 
   0   2  10      128.57      198.18      5.12 o 
   1   2  10      312.40      345.36      4.73 o 
   2   2  10       28.44       15.64      2.97 o 
   3   2  10       14.30       21.72      2.24 o 
   4   2  10      206.21      255.02      6.49 o 
   5   2  10       14.48        8.12      5.80 o 
   6   2  10       37.27       25.05      4.61 o 
   7   2  10       10.64       15.91      5.35 o 
   0   3  10      510.55      513.90     12.18 o 
   1   3  10       18.49       11.47      2.27 o 
   2   3  10      211.44      211.18      3.95 o 
   3   3  10       84.06       64.43      5.04 o 
   4   3  10       56.90       53.09      3.77 o 
   5   3  10       87.59       99.25      5.91 o 
   6   3  10       11.17        3.32      5.73 o 
   0   4  10      385.69      391.21      7.92 o 
   1   4  10      267.24      309.36      5.61 o 
   2   4  10       14.59        2.93      1.91 o 
   3   4  10       64.07       59.39      3.04 o 
   4   4  10       60.03      103.54      5.29 o 
   5   4  10       21.50       29.63      5.98 o 
   6   4  10       30.93       36.68      7.09 o 
   0   5  10        0.04        9.74      3.77 o 
   1   5  10        1.01        0.92      2.32 o 
   2   5  10       95.48      123.73      4.95 o 
   3   5  10       56.06       39.96      3.56 o 
   4   5  10       70.39       69.78      4.40 o 
   5   5  10       32.62       25.58      4.25 o 
   6   5  10       26.97       18.45      5.50 o 
   0   6  10      107.14       62.87      5.79 o 
   1   6  10       25.61       19.76      3.51 o 
   2   6  10        8.18       29.66      2.93 o 
   3   6  10      231.40      232.49      7.22 o 
   4   6  10       45.48       43.75      4.48 o 
   5   6  10       25.27       16.64      4.20 o 
   6   6  10       40.84       42.20      5.57 o 
   0   7  10       50.69       36.75      5.77 o 
   1   7  10       59.32       61.57      4.89 o 
   2   7  10      170.66      196.40      6.67 o 
   3   7  10       27.96       33.27      4.52 o 
   4   7  10       21.93        7.98      4.15 o 
   5   7  10        1.12        5.38      4.51 o 
   0   8  10       54.76       44.69      6.78 o 
   1   8  10       56.93       35.50      5.32 o 
   2   8  10        7.84        5.13      5.05 o 
   3   8  10        1.59        6.59      4.36 o 
   4   8  10       13.05        9.12      4.24 o 
   5   8  10       10.71        5.91      5.46 o 
   0   9  10       30.86       31.25      6.79 o 
   1   9  10       46.36       60.54      6.81 o 
   2   9  10       45.37       42.95      8.49 o 
   3   9  10        9.84        6.30      4.85 o 
   4   9  10       20.22       37.99      5.00 o 
   0  10  10       44.61       31.88     10.16 o 
   1  10  10       43.20       67.96      7.53 o 
   2  10  10       13.89        2.35      7.68 o 
   3  10  10        5.69        6.47      5.45 o 
   4  10  10        0.20       -5.29      5.86 o 
   0  11  10        2.96       -8.66      8.70 o 
   1  11  10       10.25        0.89      6.64 o 
   2  11  10        0.40        4.95     16.23 o 
   3  11  10       16.47       11.61      5.85 o 
   0  12  10        0.56        4.83     16.62 o 
   1  12  10        5.11       -2.22     10.37 o 
   2  12  10        3.82        3.23      9.35 o 
   1   0  11       35.44       47.65      4.95 o 
   2   0  11      222.69      206.30      5.83 o 
   3   0  11       48.36       58.06      3.68 o 
   4   0  11        8.39       34.19      4.67 o 
   5   0  11      100.73      119.57     18.82 o 
   6   0  11       25.70        8.90      8.79 o 
   0   1  11       86.80      138.79      4.42 o 
   1   1  11      208.98      209.34      3.90 o 
   2   1  11      450.52      524.58      6.36 o 
   3   1  11        4.91        4.72      2.20 o 
   4   1  11       40.52       49.40      3.86 o 
   5   1  11        4.31        8.51      4.90 o 
   6   1  11       58.66       45.58      8.73 o 
   0   2  11      210.02      149.08      4.55 o 
   1   2  11      109.58      120.71      3.06 o 
   2   2  11      147.33      121.21      3.44 o 
   3   2  11       73.90      100.43      3.16 o 
   4   2  11        2.38        2.74      3.70 o 
   5   2  11      105.20       94.83      5.53 o 
   6   2  11       16.48       26.75      4.83 o 
   0   3  11      141.75      162.24      5.54 o 
   1   3  11      169.79      138.28      3.56 o 
   2   3  11       54.59       74.78      3.46 o 
   3   3  11      105.02      144.49      4.41 o 
   4   3  11      168.92      153.52      6.62 o 
   5   3  11        8.97        1.32      5.28 o 
   6   3  11        1.82        2.84      5.00 o 
   0   4  11       81.59       79.09      3.76 o 
   1   4  11       80.20       67.94      3.37 o 
   2   4  11        6.30        2.38      2.21 o 
   3   4  11        8.56       11.09      3.66 o 
   4   4  11      128.57      126.65      8.49 o 
   5   4  11       87.05      109.07      6.74 o 
   6   4  11       22.95       17.46      5.94 o 
   0   5  11       87.59      123.49      5.69 o 
   1   5  11        4.00       10.52      2.35 o 
   2   5  11        8.20       22.54      4.75 o 
   3   5  11       40.11       57.02      3.69 o 
   4   5  11      104.35       99.05      5.97 o 
   5   5  11        4.72        9.98      6.19 o 
   6   5  11       18.11       30.25      6.28 o 
   0   6  11       21.50       16.59      4.44 o 
   1   6  11       52.11       60.38      3.70 o 
   2   6  11       25.91       16.30      3.24 o 
   3   6  11       62.89       82.30      6.28 o 
   4   6  11       39.71       40.99      5.32 o 
   5   6  11        3.51        8.20      5.21 o 
   6   6  11        7.85        9.23      6.33 o 
   0   7  11       47.54       24.45      5.68 o 
   1   7  11       28.28       27.78      4.53 o 
   2   7  11        7.07        2.04      4.49 o 
   3   7  11        7.14        9.95      5.34 o 
   4   7  11        4.20       13.12      5.59 o 
   5   7  11       12.09        2.21      4.61 o 
   0   8  11      160.90      218.91      9.97 o 
   1   8  11       18.41       15.77      6.97 o 
   2   8  11      114.23      128.07     11.14 o 
   3   8  11       18.39       10.36      5.73 o 
   4   8  11        4.89       -1.29      4.26 o 
   5   8  11       15.84       20.82      5.51 o 
   0   9  11       21.18        3.13      6.41 o 
   1   9  11      121.86       97.07      7.81 o 
   2   9  11        5.77        5.68      6.24 o 
   3   9  11       31.83       48.99      7.66 o 
   4   9  11        2.71        2.01      5.24 o 
   0  10  11       19.21       32.76      9.73 o 
   1  10  11        3.07       -7.20      7.20 o 
   2  10  11        5.24        9.83     11.06 o 
   3  10  11        3.11        5.91      7.13 o 
   4  10  11        1.66       -2.83      5.85 o 
   0  11  11        4.41       -6.53     14.35 o 
   1  11  11       39.35       67.02     11.02 o 
   2  11  11        3.89        0.34      8.41 o 
   3  11  11       12.59        4.49      9.54 o 
   0  12  11        0.13       -1.14     15.48 o 
   1  12  11        9.30        5.97     16.19 o 
   0   0  12       59.50       86.96     10.73 o 
   1   0  12       90.46      113.60      6.23 o 
   2   0  12       70.06       80.20      3.75 o 
   3   0  12        1.07       -2.02      4.39 o 
   4   0  12       20.88       19.89     11.15 o 
   5   0  12        6.60        2.87      8.58 o 
   6   0  12        8.44        9.58      9.23 o 
   0   1  12        0.64       -2.51      2.51 o 
   1   1  12      144.71      131.10      3.88 o 
   2   1  12      177.92      126.57      5.14 o 
   3   1  12       10.06       22.99      2.87 o 
   4   1  12        4.13        2.83      4.33 o 
   5   1  12       31.88       37.23      5.58 o 
   6   1  12        2.49        4.20      6.60 o 
   0   2  12        2.07        5.00      2.64 o 
   1   2  12       17.62       25.94      2.41 o 
   2   2  12       23.55       36.54      2.50 o 
   3   2  12       32.27       30.49      2.90 o 
   4   2  12      134.10       98.96      5.35 o 
   5   2  12       11.60        6.11      4.34 o 
   6   2  12       10.85        5.66      5.06 o 
   0   3  12      454.46      436.96      9.00 o 
   1   3  12       42.73       62.24      2.96 o 
   2   3  12      213.57      191.52      4.25 o 
   3   3  12        3.63       -1.83      3.42 o 
   4   3  12       28.28       14.73      4.79 o 
   5   3  12       59.91       56.75      5.37 o 
   6   3  12       16.13       23.16      6.52 o 
   0   4  12      151.42      204.10      6.53 o 
   1   4  12        7.01        7.07      2.85 o 
   2   4  12       60.75       35.92      2.97 o 
   3   4  12      114.59      145.53      6.78 o 
   4   4  12        2.97        0.03      4.79 o 
   5   4  12       31.00       33.39      5.60 o 
   6   4  12       14.42       17.99      5.90 o 
   0   5  12      136.83      110.69      4.99 o 
   1   5  12        7.81        5.25      3.01 o 
   2   5  12       41.81       84.33      4.03 o 
   3   5  12       53.42       24.24      4.65 o 
   4   5  12       56.39       40.08      7.53 o 
   5   5  12        5.08        7.78      5.44 o 
   6   5  12       31.45       36.46      6.67 o 
   0   6  12      124.47      216.99      7.88 o 
   1   6  12       34.36       31.06      3.10 o 
   2   6  12       82.74       64.65      4.64 o 
   3   6  12       87.46       86.06      6.52 o 
   4   6  12       20.42       44.36      5.57 o 
   5   6  12        1.56        5.97      5.72 o 
   0   7  12      195.23      156.47      8.33 o 
   1   7  12        2.36        3.36      3.86 o 
   2   7  12      490.67      461.03     10.48 o 
   3   7  12       52.68       62.72      7.65 o 
   4   7  12        5.81       -1.82      5.14 o 
   5   7  12        9.07       22.70      6.07 o 
   0   8  12        0.12       -0.34      6.14 o 
   1   8  12        7.22       12.26      4.84 o 
   2   8  12       29.55       15.20      5.78 o 
   3   8  12       34.47       29.03      6.96 o 
   4   8  12        3.52       11.03      5.64 o 
   5   8  12        2.30       18.10      7.75 o 
   0   9  12       23.70       10.71      8.09 o 
   1   9  12       18.63       28.33      6.79 o 
   2   9  12       19.25       27.59      6.95 o 
   3   9  12        0.75        2.28      6.83 o 
   4   9  12        0.60        6.18      6.18 o 
   0  10  12        1.87       21.31     14.77 o 
   1  10  12        2.59        5.29      6.72 o 
   2  10  12        7.43       17.54      8.43 o 
   3  10  12        1.50        1.23      7.75 o 
   0  11  12        0.04       -5.54     16.19 o 
   1  11  12        4.96       -3.41     15.34 o 
   2  11  12        5.28       -8.46      8.46 o 
   1   0  13        4.42       10.96      3.50 o 
   2   0  13       14.28        9.59      3.36 o 
   3   0  13       60.37       63.99      4.34 o 
   4   0  13      222.04      160.07     17.40 o 
   5   0  13       54.13       67.69     10.09 o 
   6   0  13       32.24       20.48      9.72 o 
   0   1  13       35.42       46.95      3.42 o 
   1   1  13       43.46       37.96      2.76 o 
   2   1  13      152.49      144.77      4.15 o 
   3   1  13       54.87       57.50      3.86 o 
   4   1  13        3.64        9.81      4.60 o 
   5   1  13        5.16       -0.04      6.07 o 
   6   1  13        2.25        7.07      6.81 o 
   0   2  13       50.29      108.15      5.80 o 
   1   2  13      250.29      223.43      4.63 o 
   2   2  13       44.16       20.80      2.70 o 
   3   2  13       19.66       13.51      3.52 o 
   4   2  13       81.74       62.59      5.08 o 
   5   2  13        1.84        1.74      4.58 o 
   6   2  13        2.66       12.18      5.46 o 
   0   3  13       55.85       70.63      4.85 o 
   1   3  13       91.25       54.55      3.13 o 
   2   3  13      145.22      136.90      3.97 o 
   3   3  13      186.37      156.68      6.11 o 
   4   3  13       12.68        1.86      4.30 o 
   5   3  13       12.71       13.32      4.96 o 
   6   3  13        1.39       -5.18      5.18 o 
   0   4  13      157.46      220.23      6.99 o 
   1   4  13       45.89       52.19      3.72 o 
   2   4  13       55.03       32.87      3.45 o 
   3   4  13      114.17       69.13      5.96 o 
   4   4  13        6.32        9.00      5.85 o 
   5   4  13       40.70       52.72      6.33 o 
   6   4  13        4.54        3.51      5.81 o 
   0   5  13       88.18       70.26      5.73 o 
   1   5  13       41.52       37.05      3.90 o 
   2   5  13       69.53       77.60      6.69 o 
   3   5  13      111.39      157.17      7.35 o 
   4   5  13       54.01       64.49      6.19 o 
   5   5  13       24.00       22.45      5.93 o 
   0   6  13        1.13        5.00      4.78 o 
   1   6  13       44.27       48.53      3.99 o 
   2   6  13       70.63       57.38      5.32 o 
   3   6  13       41.34       46.30      6.11 o 
   4   6  13       18.39       15.54      5.46 o 
   5   6  13        8.03       19.80      6.29 o 
   0   7  13       42.20       81.11     10.88 o 
   1   7  13       93.26       87.51      4.57 o 
   2   7  13       40.78       81.38      7.31 o 
   3   7  13        4.56       -1.19      6.36 o 
   4   7  13       10.74        3.28      5.33 o 
   5   7  13       10.28       14.34      6.60 o 
   0   8  13       25.06       28.50      6.71 o 
   1   8  13       17.03       12.85      5.64 o 
   2   8  13        5.39       -0.85      5.58 o 
   3   8  13       42.20       58.36      6.79 o 
   4   8  13        2.77        8.42      6.58 o 
   0   9  13       53.45      132.68     19.46 o 
   1   9  13       56.52       73.12      7.76 o 
   2   9  13       10.68       12.96      6.92 o 
   3   9  13       16.32       14.91      7.49 o 
   4   9  13       11.81        8.16      6.87 o 
   0  10  13       13.87      -14.77     14.77 o 
   1  10  13       14.18       15.79     11.20 o 
   2  10  13        2.42       -0.77      8.57 o 
   3  10  13        2.81       -1.93      7.68 o 
   0  11  13       20.54       24.15     16.48 o 
   1  11  13       34.63       10.94     17.62 o 
   0   0  14       82.11      121.03     12.64 o 
   1   0  14        2.96       19.28      4.24 o 
   2   0  14        8.96       14.56      3.65 o 
   3   0  14       18.88       16.59      4.16 o 
   4   0  14        7.64       -6.89      8.29 o 
   5   0  14        0.50       -3.80     11.22 o 
   6   0  14        0.03       15.62      9.58 o 
   0   1  14       35.58       59.61      3.88 o 
   1   1  14      125.46       80.84      3.45 o 
   2   1  14       10.20        1.92      3.05 o 
   3   1  14       43.72       32.55      4.02 o 
   4   1  14      155.07      171.74      7.29 o 
   5   1  14       50.46       45.67      7.52 o 
   6   1  14        1.42       10.88      7.00 o 
   0   2  14       23.38       14.83      3.20 o 
   1   2  14       29.98       26.27      2.76 o 
   2   2  14       21.68       23.28      3.72 o 
   3   2  14      124.26      114.94      4.89 o 
   4   2  14        2.17        5.65      4.33 o 
   5   2  14        0.56        0.47      5.18 o 
   6   2  14        0.40       -5.75      5.75 o 
   0   3  14       75.47       83.71      5.27 o 
   1   3  14       50.67       60.28      3.37 o 
   2   3  14       65.17       27.73      3.59 o 
   3   3  14      129.47       89.93      5.28 o 
   4   3  14      101.20      115.14      6.29 o 
   5   3  14        5.54       25.64      6.00 o 
   6   3  14        2.70        6.42      5.77 o 
   0   4  14        2.25        7.27      4.26 o 
   1   4  14        2.86        4.62      3.09 o 
   2   4  14      173.87      111.49      4.60 o 
   3   4  14      116.31      117.92      6.42 o 
   4   4  14       16.52       19.87      5.06 o 
   5   4  14       24.24       23.92      6.17 o 
   0   5  14       85.81      142.79      9.31 o 
   1   5  14       46.90       66.53      4.35 o 
   2   5  14       19.55       34.67      4.36 o 
   3   5  14       88.00       62.69      7.06 o 
   4   5  14        2.15       -5.14      5.14 o 
   5   5  14        7.48       -0.28      5.63 o 
   0   6  14       37.50       49.27      4.77 o 
   1   6  14      117.07      129.32      5.80 o 
   2   6  14       38.41       46.06      6.71 o 
   3   6  14       40.99       34.17      5.86 o 
   4   6  14        0.55        0.45      5.57 o 
   5   6  14        3.81       13.39      6.35 o 
   0   7  14      116.92       81.68      7.50 o 
   1   7  14       41.00       68.17      5.32 o 
   2   7  14       19.73       35.75      5.61 o 
   3   7  14       17.24        7.70      5.91 o 
   4   7  14        3.60        0.10      5.68 o 
   0   8  14       42.59       47.31     15.34 o 
   1   8  14       51.43       87.25      7.59 o 
   2   8  14        0.10        8.96      5.84 o 
   3   8  14       12.11        8.58      6.24 o 
   4   8  14        0.12       -5.63      5.81 o 
   0   9  14       28.93       21.31     16.05 o 
   1   9  14        1.88       11.94      8.56 o 
   2   9  14        0.26       -3.79      6.91 o 
   3   9  14       12.48       15.54      7.65 o 
   0  10  14        4.44        4.55     17.05 o 
   1  10  14       15.27        6.24     11.40 o 
   2  10  14        9.58      -14.35     14.35 o 
   0  11  14        1.61        3.27     16.90 o 
   1   0  15       55.73       71.55      4.61 o 
   2   0  15       29.18       18.47      5.50 o 
   3   0  15       40.27       49.15      7.52 o 
   4   0  15       49.16       75.92     10.68 o 
   5   0  15        0.87        8.99      9.08 o 
   6   0  15        8.82       21.51     11.25 o 
   0   1  15        0.29       -3.76      3.76 o 
   1   1  15       16.34       16.16      2.98 o 
   2   1  15       73.60       66.56      4.92 o 
   3   1  15       39.03       49.15      4.36 o 
   4   1  15        1.50        5.23      6.15 o 
   5   1  15       10.52       19.43      7.17 o 
   6   1  15        2.83       -4.56      6.94 o 
   0   2  15       35.88       15.66      3.46 o 
   1   2  15        7.30        7.43      2.77 o 
   2   2  15        5.76        6.86      3.69 o 
   3   2  15       23.88       22.43      4.01 o 
   4   2  15       88.89      122.36      7.23 o 
   5   2  15        9.66       10.13      5.62 o 
   0   3  15        2.11        3.16      4.22 o 
   1   3  15       48.55       39.77      3.33 o 
   2   3  15       13.40       21.37      3.77 o 
   3   3  15       43.76       47.22      4.47 o 
   4   3  15       52.42       88.03      6.00 o 
   5   3  15        1.80        2.57      5.64 o 
   0   4  15       31.92       30.64      5.01 o 
   1   4  15        5.72        1.52      3.52 o 
   2   4  15       41.54       21.30      3.84 o 
   3   4  15        0.34        0.64      5.13 o 
   4   4  15        8.79        7.04      4.91 o 
   5   4  15       18.75       30.52      7.98 o 
   0   5  15       40.03       76.90      7.55 o 
   1   5  15       16.60       22.97      4.21 o 
   2   5  15       78.64       49.67      5.55 o 
   3   5  15       60.92       61.24      6.43 o 
   4   5  15        0.14       -3.04      5.14 o 
   5   5  15        5.30       18.83      6.40 o 
   0   6  15        3.20        4.67      5.43 o 
   1   6  15       53.59       29.83      5.30 o 
   2   6  15       45.10       78.99      6.92 o 
   3   6  15        5.02       -3.12      6.37 o 
   4   6  15        0.65       -5.40      5.73 o 
   5   6  15        8.11        8.62      7.31 o 
   0   7  15        4.28       -0.40     13.28 o 
   1   7  15       12.16       18.68      4.75 o 
   2   7  15       62.04       66.19      6.32 o 
   3   7  15       31.53        6.95      6.06 o 
   4   7  15       12.44       11.72      6.65 o 
   0   8  15       40.90       87.63     10.38 o 
   1   8  15       79.83       75.11      8.53 o 
   2   8  15        0.77       17.70      8.82 o 
   3   8  15        6.59       20.34      6.91 o 
   4   8  15        0.11       -6.03      6.03 o 
   0   9  15       27.64       46.59     16.90 o 
   1   9  15        5.70       21.51     11.15 o 
   2   9  15       13.62        4.94     11.38 o 
   3   9  15        4.65        0.75      9.31 o 
   0  10  15        7.41       10.09     17.33 o 
   1  10  15       15.00        5.54     16.90 o 
   2  10  15        2.54        4.83     15.91 o 
   0   0  16       39.22       54.26      9.47 o 
   1   0  16       24.85       19.23      4.28 o 
   2   0  16      125.53      154.66      9.86 o 
   3   0  16       16.87       12.38      7.30 o 
   4   0  16        6.94       -4.20      8.99 o 
   5   0  16        0.79        0.99      9.74 o 
   0   1  16        5.51       11.65      3.70 o 
   1   1  16      148.75      150.43      4.72 o 
   2   1  16       37.70       33.61      4.48 o 
   3   1  16       76.50       85.15      6.16 o 
   4   1  16       18.93       12.68      6.63 o 
   5   1  16        0.72       -5.94      6.62 o 
   0   2  16       68.24       32.14      3.87 o 
   1   2  16       27.75        7.82      3.12 o 
   2   2  16      149.26      104.89      4.92 o 
   3   2  16       22.42       26.33      4.86 o 
   4   2  16        3.81        0.84      5.27 o 
   5   2  16        1.73        9.54      5.83 o 
   0   3  16        2.90        2.26      4.46 o 
   1   3  16       68.12       40.43      4.06 o 
   2   3  16       27.21       23.22      3.96 o 
   3   3  16       15.11       15.27      5.01 o 
   4   3  16       19.35       24.13      5.87 o 
   5   3  16       34.12       24.09      6.51 o 
   0   4  16        6.26       -2.91      4.65 o 
   1   4  16       52.19       79.03      5.09 o 
   2   4  16       92.28      110.68      6.02 o 
   3   4  16       75.68       40.71      6.20 o 
   4   4  16        0.01        0.16      5.58 o 
   5   4  16        2.04       -3.66      6.10 o 
   0   5  16        8.24       16.97      5.94 o 
   1   5  16       25.47       23.23      4.42 o 
   2   5  16       22.60       17.66      5.46 o 
   3   5  16       17.81       21.70      6.04 o 
   4   5  16       10.98        1.76      5.85 o 
   5   5  16        0.31       -5.92      5.92 o 
   0   6  16       31.91       36.57      7.46 o 
   1   6  16       12.40       11.21      4.44 o 
   2   6  16       49.97       31.02      6.87 o 
   3   6  16       18.39        5.42      6.47 o 
   4   6  16        0.28       -2.83      5.82 o 
   0   7  16        0.01        7.61      8.55 o 
   1   7  16       21.15       39.66     10.81 o 
   2   7  16       16.54       16.85      6.58 o 
   3   7  16        5.15       -4.49      7.09 o 
   4   7  16        2.89       -4.06      7.47 o 
   0   8  16       96.75       60.85     10.65 o 
   1   8  16       23.46       22.63      8.88 o 
   2   8  16        6.74        3.93      9.05 o 
   3   8  16        0.79       -7.12      7.12 o 
   0   9  16        8.84       15.77     16.62 o 
   1   9  16        0.08        0.42     11.61 o 
   2   9  16        8.70       -3.59      9.29 o 
   0  10  16       10.08       12.50     18.89 o 
   1   0  17       48.42       57.97      5.42 o 
   2   0  17       34.56       56.79      6.84 o 
   3   0  17       35.89       29.19      7.95 o 
   4   0  17       31.26       10.73     15.70 o 
   5   0  17        0.54       -4.92      9.52 o 
   0   1  17        7.12       -0.95      3.77 o 
   1   1  17        0.46       14.78      3.59 o 
   2   1  17       70.50       58.00      5.30 o 
   3   1  17       41.20       39.62      5.76 o 
   4   1  17       11.94        5.18      6.89 o 
   5   1  17        4.21        5.74      7.32 o 
   0   2  17        5.36        1.50      4.76 o 
   1   2  17       22.46       49.42      4.04 o 
   2   2  17       16.27       14.81      4.11 o 
   3   2  17       70.55       99.09      6.58 o 
   4   2  17        9.74        7.57      5.83 o 
   5   2  17        6.35        5.53      6.23 o 
   0   3  17      127.83      145.58      7.05 o 
   1   3  17       43.59       46.49      4.77 o 
   2   3  17      117.79      111.45     10.11 o 
   3   3  17       17.84        0.04      5.64 o 
   4   3  17       29.98       35.84      6.69 o 
   5   3  17        2.70       12.11      7.13 o 
   0   4  17       16.68        7.41      5.64 o 
   1   4  17        5.10        6.65      4.23 o 
   2   4  17       52.48       33.63      5.63 o 
   3   4  17        4.42       -3.22      5.52 o 
   4   4  17        3.18       16.69      6.05 o 
   0   5  17       22.08       53.06      7.87 o 
   1   5  17       11.38       18.60      4.67 o 
   2   5  17       49.49       16.60      7.03 o 
   3   5  17       12.72       10.60      9.25 o 
   4   5  17        1.34       -0.81      6.33 o 
   0   6  17       39.76       21.64      8.38 o 
   1   6  17        3.10        0.02      5.14 o 
   2   6  17       29.09       10.94      5.66 o 
   3   6  17        0.60       11.34      6.55 o 
   4   6  17        3.95        1.33      6.64 o 
   0   7  17       43.72       66.68     10.06 o 
   1   7  17       23.19        6.53      7.01 o 
   2   7  17        9.94        0.11      6.22 o 
   3   7  17        0.42        7.23      6.49 o 
   0   8  17       27.21       16.90     16.90 o 
   1   8  17        0.28       -0.23      6.93 o 
   2   8  17        0.68       -7.07      7.07 o 
   3   8  17        5.26        3.27     15.77 o 
   0   9  17        2.99       23.44     17.90 o 
   1   9  17       11.43       21.56     15.13 o 
   0   0  18       15.67       10.49      6.60 o 
   1   0  18       28.22       28.45      6.29 o 
   2   0  18       44.72       71.82      8.65 o 
   3   0  18        5.76       10.48     11.22 o 
   4   0  18        8.35       30.18     11.29 o 
   5   0  18        1.45       11.47     11.14 o 
   0   1  18        5.62        0.40      4.95 o 
   1   1  18       58.03       64.11      4.76 o 
   2   1  18       25.51       28.07      5.14 o 
   3   1  18       34.73       31.72      9.04 o 
   4   1  18        4.15        4.70      7.29 o 
   5   1  18        0.90        2.55      6.38 o 
   0   2  18       43.12       40.31      5.65 o 
   1   2  18       59.30       77.49      6.19 o 
   2   2  18       14.81       42.06      5.68 o 
   3   2  18       25.74       16.18      5.96 o 
   4   2  18       10.42       12.02      6.36 o 
   0   3  18        1.90        1.32      5.84 o 
   1   3  18       38.80       14.44      5.18 o 
   2   3  18        2.87        0.57      5.27 o 
   3   3  18        7.81        9.96      5.85 o 
   4   3  18        0.04        0.62      6.13 o 
   0   4  18       33.99       51.60      7.80 o 
   1   4  18       22.89       34.80      4.90 o 
   2   4  18       12.55       13.30      5.70 o 
   3   4  18        1.51        3.81      5.78 o 
   4   4  18        8.27       -3.62      6.20 o 
   0   5  18       73.55       77.25     17.54 o 
   1   5  18        4.35       -1.56      4.59 o 
   2   5  18        1.40        2.07      8.00 o 
   3   5  18        5.85        3.77      6.35 o 
   4   5  18        4.52       -2.33      6.51 o 
   0   6  18        5.13       -0.35      8.26 o 
   1   6  18        1.70        1.36      5.98 o 
   2   6  18        2.28        9.02      6.39 o 
   3   6  18       10.17        7.80      6.56 o 
   0   7  18       15.33       13.88      8.86 o 
   1   7  18       12.19       -4.73      6.84 o 
   2   7  18        3.49        5.36      6.63 o 
   3   7  18        4.10       14.05      7.18 o 
   0   8  18       17.63        1.56     16.34 o 
   1   8  18       11.11       12.31      9.90 o 
   2   8  18        1.59       -1.67      8.77 o 
   1   0  19        1.26       -7.56      8.69 o 
   2   0  19       28.23       43.36      8.57 o 
   3   0  19        2.29        3.15     17.54 o 
   4   0  19        0.03        3.88     10.43 o 
   0   1  19        0.30       11.19      6.89 o 
   1   1  19       38.17       30.60      4.33 o 
   2   1  19        4.13        3.51      5.05 o 
   3   1  19       19.47       24.54      8.73 o 
   4   1  19        1.51        5.00      6.10 o 
   0   2  19       38.76       68.93      8.07 o 
   1   2  19       17.56       13.69      4.39 o 
   2   2  19       12.35        5.54      4.49 o 
   3   2  19       16.24        7.72      6.33 o 
   4   2  19       10.34       10.38      6.65 o 
   0   3  19      109.38      153.50     13.85 o 
   1   3  19       26.16       20.29      4.87 o 
   2   3  19        5.17        8.32      5.58 o 
   3   3  19        0.34        2.04      6.27 o 
   4   3  19       10.64       21.73      6.73 o 
   0   4  19       45.70       55.42      8.06 o 
   1   4  19        8.32        6.42      5.02 o 
   2   4  19        2.00        5.31      5.78 o 
   3   4  19       18.29       16.44      6.51 o 
   4   4  19        2.06       15.63      7.06 o 
   0   5  19       34.10       50.41     10.14 o 
   1   5  19       10.33       13.95      6.23 o 
   2   5  19       11.69        4.91      5.82 o 
   3   5  19        5.67       -2.72      7.41 o 
   0   6  19        0.04       17.21      9.18 o 
   1   6  19        0.59       -6.73      6.73 o 
   2   6  19        1.03        6.42      6.73 o 
   3   6  19        2.01       -2.22      6.80 o 
   0   7  19       37.00        9.80     17.33 o 
   1   7  19        6.94        4.78      8.70 o 
   2   7  19        0.08        3.51      7.88 o 
   0   8  19        4.17        4.40     17.33 o 
   0   0  20        8.21       23.34      9.28 o 
   1   0  20       60.56       39.38      7.07 o 
   2   0  20        1.03        5.24      8.12 o 
   3   0  20       12.51        2.99     10.41 o 
   4   0  20        1.58       14.96     12.43 o 
   0   1  20        2.94       -4.45      6.78 o 
   1   1  20       19.48       19.90      4.38 o 
   2   1  20       28.05       22.06      5.49 o 
   3   1  20        6.32        2.58      6.34 o 
   4   1  20       11.71       16.17      7.01 o 
   0   2  20       38.59       20.55      7.49 o 
   1   2  20       13.14       16.84      5.01 o 
   2   2  20       38.28       34.21      5.77 o 
   3   2  20        9.18        9.31      6.69 o 
   0   3  20       23.06       56.04      8.49 o 
   1   3  20        8.59        9.60      5.62 o 
   2   3  20       14.52        8.61      5.72 o 
   3   3  20        4.23       -4.80      6.37 o 
   0   4  20        1.63       11.82     11.22 o 
   1   4  20        3.12        5.42      6.82 o 
   2   4  20        4.85       -0.85      5.88 o 
   3   4  20        0.35       -6.32      6.32 o 
   0   5  20        0.63       -4.12      8.91 o 
   1   5  20        4.54       10.57      9.64 o 
   2   5  20        6.42        5.60      7.36 o 
   3   5  20        5.07       -5.63      8.78 o 
   0   6  20        3.43        6.68     15.91 o 
   1   6  20       13.74        8.15      7.58 o 
   2   6  20        4.35        5.89      7.43 o 
   0   7  20        2.31        0.71     16.76 o 
   1   7  20        2.70       -0.35      9.08 o 
   1   0  21        0.00        1.68      6.58 o 
   2   0  21        2.23        4.82      8.61 o 
   3   0  21        0.82        8.15     10.67 o 
   0   1  21       51.35       18.45      8.53 o 
   1   1  21        0.64        4.71      4.89 o 
   2   1  21       19.98       27.20      5.85 o 
   3   1  21        3.21        4.81      6.64 o 
   0   2  21       18.34       10.28      7.59 o 
   1   2  21        0.89        1.07      5.69 o 
   2   2  21        1.14       -0.84      5.51 o 
   3   2  21       16.28       11.96      7.07 o 
   0   3  21        7.37        4.27      7.34 o 
   1   3  21        1.75        1.31      5.96 o 
   2   3  21       13.84       24.15      7.12 o 
   3   3  21        2.20        3.01      7.13 o 
   0   4  21       13.49       32.04      8.19 o 
   1   4  21       19.30       17.43      7.37 o 
   2   4  21        2.49        5.40      7.58 o 
   0   5  21       10.60       -1.86     12.29 o 
   1   5  21       12.40       20.23      7.82 o 
   2   5  21        3.07       11.13      8.86 o 
   0   6  21        1.23      -15.63     15.63 o 
   0   0  22        6.44       -3.61      9.49 o 
   1   0  22        0.82        0.01      6.84 o 
   2   0  22       14.81        9.03      8.49 o 
   0   1  22        1.50       -1.25      8.90 o 
   1   1  22        7.68        8.20      5.29 o 
   2   1  22        0.23        1.54      6.87 o 
   0   2  22       16.29       18.61      8.26 o 
   1   2  22       18.13       29.77      6.17 o 
   2   2  22        4.72        2.53      7.49 o 
   0   3  22        0.01        4.71      8.77 o 
   1   3  22        8.43        3.90      7.39 o 
   2   3  22        7.93        2.38     12.25 o 
   0   4  22        4.08       37.23      9.17 o 
   1   4  22        1.47       -5.53      7.59 o 
   1   0  23        0.00        0.20      7.16 o 
   0   1  23        1.99       12.32      7.40 o 
   1   1  23        1.10        0.50      5.59 o 
   0   2  23        2.06        5.47      8.50 o 
   1   2  23        0.92       -6.71      6.71 o 
                                                 
